# Supplementary material for: Type‐specific quantification of particulate methane monooxygenase gene of methane‐oxidizing bacteria at the oxic–anoxic interface of a surface paddy soil by digital PCR
Source: Environ Microbiol Rep. 2023 Apr 20;15(5):392–403. doi: 10.1111/1758-2229.13155 (PMC10472520; doi:10.1111/1758-2229.13155)
Supplement: Supplementary file 1 — Table S1. The specificity of designed probes to the targeted pmoA genes. Nucleotides that are identical and mismatched to the probe are indicated in yellow and blue, respectively. Sequences belonging to the taxonomic group targeted by each probe are marked with red squares. [file EMI4-15-392-s001.xlsx]

## Sheet: Table S1
Table S1. The specificity of designed probes to the targeted pmoA genes. Nucleotides that are identical and mismatched to the probe are indicated in yellow and blue, respectively. Sequences belonging to the taxonomic group targeted by each probe are marked with red squares.
Type	Name	Accession or NCBI ref. number								mb661_Ia (5'-3', Complement seq.)
										T	Y	G	G	T	A	A	R	G	A	C	G	T	T	G	C	T	C	C	W	-	G	T	A	T
pxmA	Methylomonas methanica NCIMB 11130	NZ_LUUF01000085	C	G	A	A	C	C	T	A	T	G	G	C	C	A	G	T	A	C	G	C	C	A	C	A	C	C	T	-	C	T	G	G	C	G	G	C	A	T	T	T		C	C	A	A	C	C
pxmA	Methylobacter luteus IMV-B-3098	NZ_KE386569	C	G	A	A	C	C	T	A	C	G	G	C	C	A	A	T	A	C	G	C	A	A	C	A	C	C	C	-	T	T	G	T	C	A	G	C	C	T	T	T		T	C	A	A	C	C
pxmA	Methylobacter marinus A45	EU722430	C	G	A	A	C	C	T	A	C	G	G	C	C	A	A	T	A	C	G	C	A	A	C	A	C	C	C	-	T	T	G	T	C	A	G	C	C	T	T	T		C	C	A	A	C	C
pxmA	Methylomonas sp. M5	HM564020	C	G	A	A	C	C	T	A	T	G	G	T	C	A	G	T	A	C	G	C	G	A	C	A	C	C	G	-	C	T	A	T	C	T	G	C	A	T	T	C		T	C	A	A	G	C
pxmA	Methylomonas sp. LW13	CP033381	C	G	C	A	C	C	T	A	C	G	G	T	C	A	G	T	A	C	G	C	C	A	C	A	C	C	T	-	T	T	G	G	C	G	G	C	A	T	T	C		C	C	A	A	G	C
pxmA	Methylococcaceae bacterium M200	HM564019	C	G	G	A	C	T	T	A	C	G	G	C	C	A	A	A	T	T	G	C	G	G	C	A	C	C	G	-	C	T	C	G	C	G	G	C	T	T	T	C		T	G	T	G	C	C
pxmA	Methylomicrobium album	EU722431	C	G	C	A	C	T	T	A	T	G	G	C	C	A	A	T	A	C	G	C	G	G	C	G	C	C	T	-	C	T	G	G	C	C	G	C	C	T	T	C		C	A	T	G	C	C
Ia	Methylomicrobium agile ACM 3308	NZ_JPOJ01000001	A	G	A	A	C	T	T	T	C	G	G	T	A	A	G	G	A	C	G	T	T	G	C	T	C	C	A	-	G	T	A	T	C	T	G	C	A	T	T	C		C	G	T	G	C	C
Ia	Methylomicrobium album ACM 3314	FJ713039	A	G	A	A	C	T	T	T	C	G	G	T	A	A	G	G	A	C	G	T	T	G	C	T	C	C	A	-	G	T	A	T	C	T	G	C	C	T	T	C		C	G	T	G	C	C
Ia	Methylosarcina fibrata AML-C10	NZ_KB889965	A	G	A	A	C	T	T	T	C	G	G	T	A	A	A	G	A	C	G	T	T	G	C	T	C	C	A	-	G	T	A	T	C	T	G	C	G	T	T	C		C	G	T	G	C	C
Ia	Methylomicrobium lacus LW14	NZ_AZUN01000001	A	G	A	A	C	C	T	T	C	G	G	T	A	A	A	G	A	C	G	T	T	G	C	T	C	C	A	-	G	T	A	T	C	A	G	C	G	T	T	C		C	G	T	G	C	C
Ia	Methylobacter whittenburyi ACM 3310	NZ_JQNS01000005	A	G	A	A	C	T	T	T	C	G	G	T	A	A	A	G	A	C	G	T	T	G	C	T	C	C	A	-	G	T	A	T	C	A	G	C	A	T	T	C		T	A	T	T	C	C
Ia	Methylobacter marinus A45	NZ_KB912877	A	G	A	A	C	T	T	T	C	G	G	T	A	A	A	G	A	C	G	T	T	G	C	T	C	C	A	-	G	T	A	T	C	A	G	C	A	T	T	C		C	A	T	T	C	C
Ia	Methylobacter luteus NCIMB 11914	LC744973	A	G	A	A	C	T	T	T	C	G	G	T	A	A	A	G	A	C	G	T	T	G	C	T	C	C	A	-	G	T	A	T	C	A	G	C	G	T	T	C		C	A	T	T	C	C
Ia	Methylobacter luteus IMV-B-3098	NZ_KE386569	A	G	A	A	C	T	T	T	C	G	G	T	A	A	A	G	A	C	G	T	T	G	C	T	C	C	A	-	G	T	A	T	C	A	G	C	A	T	T	C		C	A	T	T	C	C
Ia	methanotrophic bacterium LK5	AF533663	A	G	A	A	C	T	T	T	C	G	G	T	A	A	A	G	A	C	G	T	T	G	C	K	C	C	G	-	G	C	T	A	T	A	G	T	G	G	A	A		C	A	T	T	C	C
Ia	Methylobacter tundripaludum SV96	NZ_JH109152	A	G	A	A	C	T	T	T	C	G	G	T	A	A	A	G	A	C	G	T	T	G	C	T	C	C	A	-	G	T	A	T	C	A	G	C	G	T	T	C		T	G	T	T	C	C
Ia	Methylobacter sp. CMS7	KC878619	A	G	A	A	C	T	T	T	C	G	G	T	A	A	A	G	A	C	G	T	T	G	C	T	C	C	A	-	G	T	A	T	C	A	G	C	G	T	T	C		C	G	T	C	C	C
Ia	Methylosoma difficile LC 2	DQ119047	A	G	A	A	C	A	T	T	C	G	G	T	A	A	A	G	A	C	G	T	T	G	C	T	C	C	A	-	G	T	A	T	C	A	G	C	C	T	T	C		C	G	T	T	C	C
Ia	Methylovulum miyakonense HT12	NZ_KB913025	A	G	A	A	C	T	T	T	C	G	G	T	A	A	A	G	A	C	G	T	T	G	C	T	C	C	A	-	G	T	A	T	C	A	G	C	G	T	T	C		T	G	T	T	C	C
Ia	Methylococcaceae bacterium M200	HM564018	A	G	A	A	C	T	T	T	C	G	G	T	A	A	A	G	A	C	C	T	T	G	C	T	C	C	A	-	G	T	A	T	C	A	G	C	G	T	T	C		T	G	T	T	C	C
Ia	Methylocucumis oryzae Sn10-6	KT180167	A	G	A	A	C	A	T	T	T	G	G	T	A	A	A	G	A	C	G	T	T	G	C	T	C	C	A	-	G	T	A	T	C	A	G	C	G	T	T	C		C	G	T	G	C	C
Ia	Methylicorpusculum oleiharenae XLMV4	NZ_WUTY01000044	A	G	A	A	C	A	T	T	C	G	G	T	A	A	A	G	A	C	G	T	T	G	C	T	C	C	A	-	G	T	A	T	C	T	G	C	G	T	T	C		C	G	T	T	C	C
Ia	Methylomicrobium pelagicum IR1	U31652	A	G	A	A	C	T	T	T	C	G	G	T	A	A	A	G	A	C	G	T	T	G	N	T	C	C	A	-	G	T	A	T	C	A	-	-	-	-	-	-		C	G	T	T	C	C
Ia	Methylococcaceae bacterium SF-BR	AB453965	A	G	A	A	C	T	T	T	C	G	G	T	A	A	A	G	A	C	G	T	G	G	C	T	C	C	A	-	G	T	A	T	C	A	G	C	G	T	T	C		T	G	T	A	C	C
Ia	Methylomicrobium japanense NI	AB253367	A	G	A	A	C	A	T	T	C	G	G	T	A	A	A	G	A	C	G	T	T	G	C	T	C	C	A	-	G	T	A	T	C	A	G	C	G	T	T	C		T	G	T	T	C	C
Ia	Methylomicrobium alcaliphilum 20Z	NC_016112	A	G	A	A	C	A	T	T	T	G	G	T	A	A	A	G	A	C	G	T	T	G	C	T	C	C	A	-	G	T	A	T	C	A	G	C	G	T	T	C		T	G	T	T	C	C
Ia	Methylotuvimicrobium buryatense 5GB1C	CP035467	A	G	A	A	C	A	T	T	T	G	G	T	A	A	A	G	A	C	G	T	T	G	C	T	C	C	A	-	G	T	A	T	C	A	G	C	G	T	T	C		T	G	T	T	C	C
Ia	Methyloglobulus morosus KoM1	NZ_AYLO01000074	A	G	A	A	C	T	T	T	C	G	G	T	A	A	A	G	A	C	G	T	T	G	C	T	C	C	A	-	G	T	A	T	C	A	G	C	G	T	T	C		T	T	T	G	C	C
Ia	Clone 273 (this study)	LC716069	A	G	A	A	C	T	T	T	C	G	G	T	A	A	A	G	A	C	G	T	T	G	C	T	C	C	T	-	G	T	A	T	C	A	-	-	-	-	-	-		C	G	T	T	C	C
Ia	Clone 347 (this study)	LC716070	A	G	A	A	C	T	T	T	C	G	G	T	A	A	A	G	A	C	G	T	T	G	C	T	C	C	T	-	G	T	A	T	C	A	-	-	-	-	-	-		C	G	T	T	C	C
Ia	Clone 340 (this study)	LC716071	A	G	A	A	C	T	T	T	C	G	G	T	A	A	A	G	A	C	G	T	T	G	C	T	C	C	T	-	G	T	A	T	C	A	-	-	-	-	-	-		C	G	T	T	C	C
Ia	Clone 328 (this study)	LC716072	A	G	A	A	C	T	T	T	C	G	G	T	A	A	A	G	A	C	G	T	T	G	C	T	C	C	T	-	G	T	A	T	C	A	-	-	-	-	-	-		C	G	T	T	C	C
Ia	Methylomonas sp. 12	MK165450	A	G	A	A	C	T	T	T	C	G	G	T	A	A	A	G	A	C	G	T	T	G	C	T	C	C	T	-	G	T	A	T	C	A	G	C	G	-	-	-		C	G	T	T	C	C
Ia	Clone 279 (this study)	LC716073	A	G	A	A	C	T	T	T	C	G	G	T	A	A	A	G	A	C	G	T	T	G	C	T	C	C	T	-	G	T	A	T	C	A	-	-	-	-	-	-		C	G	T	T	C	C
Ia	Methylomonas denitrificans FJG1	NZ_CP014476	A	G	A	A	C	T	T	T	C	G	G	T	A	A	A	G	A	C	G	T	T	G	C	T	C	C	T	-	G	T	A	T	C	A	G	C	G	T	T	C		C	G	T	G	C	C
Ia	Methylomonas methanica MC09	CP002738	A	G	A	A	C	C	T	T	C	G	G	T	A	A	A	G	A	C	G	T	T	G	C	T	C	C	T	-	G	T	A	T	C	A	G	C	G	T	T	C		C	G	T	T	C	C
Ia	Type I methanotrophic bacterium Stu1B-Pr	AB669165	A	G	A	A	C	T	T	T	C	G	G	T	A	A	A	G	A	C	G	T	T	G	C	T	C	C	A	-	G	T	A	T	C	A	-	-	-	-	-	-		C	G	T	G	C	C
Ia	Type I methanotrophic bacterium Stu5B-P-Pr	AB669166	A	G	A	A	C	T	T	T	C	G	G	T	A	A	A	G	A	C	G	T	T	G	C	T	C	C	A	-	G	T	A	T	C	A	-	-	-	-	-	-		C	G	T	G	C	C
Ia	Methylomonas sp. LW13	CP033381	A	G	A	A	C	T	T	T	C	G	G	T	A	A	A	G	A	C	G	T	T	G	C	T	C	C	A	-	G	T	A	T	C	A	G	C	G	T	T	C		C	G	T	G	C	C
Ia	Methylomarinum vadi IT-4	NZ_JPON01000001	A	G	A	A	C	T	T	T	C	G	G	T	A	A	A	G	A	C	G	T	T	G	C	T	C	C	A	-	G	T	A	T	C	A	G	C	G	T	T	C		C	G	T	A	C	C
Ia	Methylomarinum vadi T2-1	AB453964	A	G	A	A	C	T	T	T	C	G	G	T	A	A	A	G	A	C	G	T	T	G	C	T	C	C	A	-	G	T	A	T	C	A	G	C	G	T	T	C		C	G	T	A	C	C
Ia	Methylomonas paludis DSM 24973	HE801217	A	G	A	A	C	T	T	T	C	G	G	T	A	A	A	G	A	C	G	T	T	G	C	T	C	C	A	-	G	T	A	T	C	A	G	C	C	T	T	C		T	G	T	A	C	C
Ia	Methylomonas sp. M5	HM564017	A	G	A	A	C	C	T	T	C	G	G	T	A	A	A	G	A	C	G	T	A	G	C	G	C	C	A	-	G	T	A	T	C	T	G	C	S	T	T	C		C	G	T	A	C	C
Ia	Methyloprofundus sedimenti WF1	NZ_LPUF01000004	A	G	A	A	C	A	T	T	T	G	G	T	A	A	A	G	A	T	G	T	T	G	C	T	C	C	A	-	G	T	A	T	C	T	G	C	A	T	T	C		C	G	T	A	C	C
Ia	Bathymodiolus symbiont pMMOA-1	AB062137	A	G	A	A	C	A	T	T	T	G	G	T	A	A	A	G	A	T	G	T	T	G	C	T	C	C	A	-	G	T	A	T	C	T	G	C	G	T	T	C		C	G	T	A	C	C
amoA	Nitrosococcus oceani strain AFC N.	AF508999	A	G	A	A	C	G	T	T	T	G	G	T	A	A	G	G	A	C	G	T	G	G	T	C	C	C	G	-	G	T	T	T	C	A	G	C	C	T	T	C		T	G	T	G	C	C
amoA	Nitrosococcus oceani strain AFC132	AF508996	A	G	A	A	C	G	T	T	T	G	G	T	A	A	G	G	A	C	G	T	G	G	T	C	C	C	G	-	G	T	T	T	C	A	G	C	G	T	T	C		T	G	T	G	C	C
amoA	Nitrosococcus oceanus C-107	AF047705	A	A	A	A	C	G	T	T	T	G	G	T	A	A	G	G	A	C	G	T	G	G	T	C	C	C	G	-	G	T	T	T	C	A	G	C	T	T	T	C		T	G	T	G	C	C
amoA	Nitrosococcus oceani	JPFN01000115	A	G	A	A	C	G	T	T	T	G	G	T	A	A	G	G	A	C	G	T	G	G	T	C	C	C	G	-	G	T	T	T	C	A	G	C	T	T	T	C		T	G	T	G	C	C
amoA	Nitrosococcus oceani NS58	AB473817	A	G	A	A	C	G	T	T	T	G	G	T	A	A	G	-	-	-	-	-	-	-	-	-	-	-	-	-	-	-	-	-	-	-	-	-	-	-	-	-		T	G	T	G	C	C
amoA	Nitrosococcus oceani C-27	JPGN01000075	A	G	A	A	C	G	T	T	T	G	G	T	A	A	G	G	A	C	G	T	G	G	T	C	C	C	G	-	G	T	T	T	C	A	G	C	T	T	T	C		T	G	T	G	C	C
amoA	Nitrosococcus oceani ATCC 19707	CP000127	A	G	A	A	C	G	T	T	T	G	G	T	A	A	G	G	A	C	G	T	G	G	T	C	C	C	G	-	G	T	T	T	C	A	G	C	T	T	T	C		T	G	T	G	C	C
amoA	Nitrosococcus oceani AFC3	AF508998	A	G	A	A	C	G	T	T	T	G	G	T	A	A	G	G	A	C	G	T	G	G	T	C	C	C	G	-	G	T	T	T	C	A	G	C	K	T	T	C		T	G	T	G	C	C
amoA	Nitrosococcus oceani AFC36	AF508995	A	G	A	A	C	G	T	T	T	G	G	T	A	A	G	G	A	C	G	T	G	G	T	C	C	C	G	-	G	T	T	T	C	A	G	C	S	-	-	-		T	G	T	G	C	C
amoA	Nitrosococcus oceani SWC19	AF508997	A	G	A	A	C	S	T	T	T	G	G	T	A	A	G	G	A	C	G	T	G	G	T	C	C	C	G	-	G	T	T	T	C	A	G	C	Y	T	T	C		T	G	T	G	C	C
amoA	Nitrosococcus oceani AFC27	AF509001	A	G	A	A	C	G	T	T	T	G	G	T	A	A	G	G	A	C	G	T	G	G	T	C	C	C	G	-	G	T	T	T	C	A	G	C	G	T	T	C		T	G	T	G	C	C
amoA	Nitrosococcus oceani AFC24P	AF509002	A	G	A	A	C	G	T	T	T	G	G	T	A	A	G	G	A	C	G	T	G	G	T	C	C	C	G	-	G	T	T	T	C	A	G	C	S	T	T	C		T	G	T	G	C	C
amoA	Nitrosococcus oceani AFC5P	AF509000	A	G	A	A	C	G	T	T	T	G	G	T	A	A	G	G	A	C	G	T	G	G	T	C	C	C	G	-	G	T	T	T	C	A	G	C	S	N	N	N		T	G	T	G	C	C
amoA	Nitrosococcus oceani SW N. oceani	AF509003	A	G	A	A	C	G	T	T	T	G	G	T	A	A	G	G	A	C	G	T	G	G	T	C	C	C	G	-	G	T	T	T	C	A	G	C	S	N	N	N		T	G	T	G	C	C
amoA	Nitrosococcus watsonii C-113	CP002086	A	G	A	A	C	G	T	T	T	G	G	T	A	A	A	G	A	C	G	T	G	G	T	C	C	C	G	-	G	T	G	T	C	A	G	C	C	T	T	T		T	G	T	G	C	C
amoA	Nitrosococcus halophilus Nc4-2	AF272521	A	G	A	A	C	A	T	T	T	G	G	T	A	A	A	G	A	T	G	T	C	G	T	T	C	C	G	-	G	T	A	T	C	G	G	C	G	T	T	C		T	G	T	T	C	C
amoA	Nitrosococcus halophilus Nc 4	CP001798	A	G	A	A	C	A	T	T	T	G	G	T	A	A	A	G	A	T	G	T	C	G	T	T	C	C	G	-	G	T	A	T	C	G	G	C	G	T	T	C		T	G	T	T	C	C
amoA	Nitrosococcus wardiae strain D1FHS	CP038033	A	G	A	A	C	A	T	T	T	G	G	T	A	A	A	G	A	C	G	T	C	G	T	T	C	C	G	-	G	T	A	T	C	G	G	C	A	T	T	C		T	G	T	T	C	C
Ib	Methylocaldum marinum S8	AB900159	A	G	A	A	C	G	T	T	C	G	G	T	A	A	A	G	A	C	G	T	T	G	C	G	C	C	G	-	G	T	G	T	C	G	G	C	A	T	T			C	G	T	A	C	C
Ib	Methylocaldum tepidum LK6	U89304	A	G	A	A	C	C	T	T	C	G	G	T	A	A	A	G	A	C	G	T	T	N	G	G	C	C	G	-	G	T	G	T	C	G	G	C	G	T	T			C	G	T	G	C	C
Ib	Methylocaldum sp. 5FB	AJ868403	T	A	T	A	C	C	T	T	C	G	G	T	A	A	A	G	A	C	G	T	T	G	C	G	C	C	G	-	G	T	G	T	C	G	-	-	-	-	-			C	G	T	G	C	C
Ib	Methylocaldum gracile NCIMB 11912	U89301	C	G	T	A	C	C	T	T	C	G	G	T	A	A	G	G	A	C	G	T	A	G	C	G	C	C	G	-	G	T	A	T	C	G	G	C	G	T	T			C	G	T	G	C	C
Ib	Methylocaldum sp. 05J-I-7	EU275141	C	G	T	A	C	C	T	T	C	G	G	T	A	A	A	G	A	C	G	T	G	G	C	T	-	-	-	-	-	-	-	-	-	-	-	-	-	-	-	-		C	G	T	G	C	C
Ib	Methylocaldum sp. 0510-P-2	EU275142	C	G	T	A	C	C	T	T	C	G	G	T	A	A	A	G	A	C	G	T	T	G	C	G	-	-	-	-	-	-	-	-	-	-	-	-	-	-	-	-		C	G	T	G	C	C
Ib	Methylocaldum gracile strain Kamal Bhat-321	MF614616	C	G	T	A	C	C	T	T	C	G	G	T	A	A	A	G	A	C	G	T	T	G	C	C	C	C	G	-	-	-	-	-	-	-	-	-	-	-	-	-		C	G	T	G	C	C
Ib	Type I methanotrophic bacterium clone OTU_373	MK613986	C	G	T	A	C	C	T	T	C	G	G	T	A	A	A	G	A	C	G	T	T	G	C	T	C	C	G	-	-	-	-	-	-	-	-	-	-	-	-	-		C	G	T	G	C	C
Ib	Methylocaldum sp. ML100	AF510078	C	G	T	A	C	C	T	T	C	G	G	T	A	A	G	G	A	C	G	T	A	G	C	G	C	C	G	-	G	T	A	T	C	G	T	C	G	T	T			C	G	T	G	C	C
Ib	Methylocaldum sp. ML65	AF508901	C	G	T	A	C	C	T	T	C	G	G	T	A	A	G	G	A	C	G	T	A	G	C	G	C	C	G	-	G	T	A	T	C	G	T	C	G	T	T			C	G	T	G	C	C
Ib	Methylocaldum sp. ML184	AF510079	C	G	T	A	C	C	T	T	C	G	G	T	A	A	G	G	A	C	G	T	A	G	C	G	C	C	G	-	G	T	A	T	C	G	T	C	G	T	T			C	G	T	G	C	C
Ib	Methylocaldum sp. ML39	AF508900	C	G	T	A	C	C	T	T	C	G	G	T	A	A	G	G	A	C	G	T	A	N	N	N	C	C	G	-	G	T	A	T	C	G	T	C	G	N	N			C	G	T	G	C	C
Ib	Methylocaldum sp. E10_A	AJ544091	A	G	A	A	C	T	T	T	C	-	-	-	-	-	-	-	-	-	-	-	-	-	-	-	-	-	-	-	-	-	-	-	-	-	-	-	-	-	-	-		C	G	T	G	C	C
Ib	Methylocaldum szegediense OR2	U89303	A	G	A	A	C	C	T	T	C	G	G	T	A	A	A	G	A	C	G	T	A	G	C	G	C	C	G	-	G	T	G	T	C	G	G	C	G	T	T			C	G	T	G	C	C
Ib	Methylocaldum sp. T-025	AB275418	A	G	A	A	C	C	T	T	C	G	G	T	A	A	A	G	A	C	G	T	A	G	C	G	C	C	G	-	G	T	G	T	C	G	G	C	G	T	T			C	G	T	G	C	C
Ib	Methyloparacoccus murrellii OS501	AB636304	C	G	T	A	C	C	T	T	C	G	G	T	A	A	A	G	A	C	G	T	T	G	C	T	C	C	G	-	-	-	-	-	-	-	-	-	-	-	-	-		C	G	T	A	C	C
Ib	Type I methanotrophic bacterium clone OTU_276	MK613992	C	G	T	A	C	C	T	T	C	G	G	T	A	A	A	G	A	C	G	T	T	G	C	T	C	C	G	-	-	-	-	-	-	-	-	-	-	-	-	-		C	G	T	G	C	C
Ib	Methylocaldum sp. BFH1	GQ130270	C	G	T	-	-	-	-	-	-	-	-	-	-	-	-	-	-	-	-	-	-	-	-	-	-	-	-	-	-	-	-	-	-	-	-	-	-	-	-	-		T	G	T	C	C	C
Ib	Methylomagnum ishizawai RS11D-Pr	AB669168	C	G	T	A	C	C	T	T	C	G	G	T	A	A	G	G	A	T	G	T	G	G	C	C	C	C	G	-	G	T	G	T	C	C	-	-	-	-	-	-		C	G	T	G	C	C
Ib	Methyloterricola oryzae 73a	KY129803	C	G	T	A	C	C	T	T	C	G	G	T	A	A	G	G	A	C	G	T	G	G	C	C	C	C	G	-	G	T	G	T	C	C	G	C	C	T	T	C		C	G	T	G	C	C
Ib	Methylococcus capsulatus str. Bath	AE017282	C	G	T	A	C	C	T	T	C	G	G	T	A	A	G	G	A	C	G	T	G	G	C	G	C	C	G	-	G	T	A	T	C	G	G	C	A	T	T			C	G	T	G	C	C
Ib	Methylococcus capsulatus UNIQEM 1	NZ_AUKJ01000010	C	G	T	A	C	C	T	T	C	G	G	T	A	A	G	G	A	C	G	T	G	G	C	G	C	C	G	-	G	T	A	T	C	G	G	C	A	T	T			C	G	T	G	C	C
Ib	Methanotroph FL-DIKO	AF182472	C	G	T	A	C	C	T	T	C	G	G	T	A	A	G	G	A	C	G	T	G	G	T	G	C	C	G	-	G	T	A	G	C	G	-	-	-	-	-			C	G	T	G	C	C
Ib	Methylococcus geothermalis JCM 33941	NZ_CP046565	C	G	T	A	C	C	T	T	C	G	G	T	A	A	G	G	A	C	G	T	C	G	C	C	C	C	G	-	G	T	A	T	C	G	G	C	A	T	T			C	G	T	T	C	C
Ib	Methylococcus capsulatus strain BL4	AF533666	C	G	T	A	C	C	T	T	C	G	G	T	A	A	A	G	A	C	G	T	T	G	C	K	C	C	G	-	G	C	T	A	T	G	G	G	G	A	A	G		C	G	T	C	C	C
Ib	clone:RS.G2	AB222906	C	G	T	A	C	C	T	T	C	G	G	T	A	A	G	G	A	C	G	T	A	G	C	A	C	C	G	-	G	T	A	T	C	G	-	-	-	-	-			C	G	T	G	C	C
Ib	Methylococcaceae bacterium strain FWC3	MH806335	C	G	T	A	C	G	T	T	C	G	G	T	A	A	A	G	A	C	G	T	T	T	G	C	C	C	C	-	-	-	-	-	-	-	-	-	-	-	-	-		C	G	T	G	C	C
Ib	Methylogaea oryzae E10	EU359002	A	G	A	A	C	C	T	T	T	G	G	T	A	A	A	G	A	G	-	-	-	-	-	-	-	-	-	-	-	-	-	-	-	-	-	-	-	-	-	-		C	G	T	G	C	C
Ib	clone:RS.A4.1	AB222897	A	G	A	A	C	C	T	T	T	G	G	T	A	A	G	G	A	C	G	T	A	G	C	T	C	C	T	-	G	T	G	T	C	C	-	-	-	-	-	-		C	G	T	T	C	C
Ib	RS.A4.2	AB222898	A	G	A	A	C	C	T	T	T	G	G	T	A	A	G	G	A	C	G	T	A	G	C	T	C	C	T	-	G	T	G	T	C	C	-	-	-	-	-	-		C	G	T	T	C	C
Ib	RS.A4.3	AB222899	A	G	A	A	C	C	T	T	T	G	G	T	A	A	G	G	A	C	G	T	A	G	C	T	C	C	T	-	G	T	G	T	C	C	-	-	-	-	-	-		C	G	T	T	C	C
Ib	clone:RS.A4.4	AB222900	A	G	A	A	C	C	T	T	T	G	G	T	A	A	G	G	A	C	G	T	A	G	C	T	C	C	T	-	G	T	G	T	C	C	-	-	-	-	-	-		C	G	T	T	C	C
Ib (RPC)	clone:PS.I.1	AB222874	C	G	T	A	C	C	T	T	C	G	G	T	A	A	G	G	A	C	G	T	A	G	C	G	C	C	G	-	G	T	A	T	C	G	-	-	-	-	-	-		C	G	T	G	C	C
Ib (RPC)	clone:PS.I.4	AB222877	C	G	T	A	C	C	T	T	C	G	G	T	A	A	G	G	A	C	G	T	A	G	C	G	C	C	G	-	G	T	A	T	C	G	-	-	-	-	-	-		C	G	T	G	C	C
Ib (RPC)	clone:PS.I.3	AB222876	C	G	T	A	C	C	T	T	C	G	G	T	A	A	G	G	A	C	G	T	A	G	C	G	C	C	G	-	G	T	A	T	C	G	-	-	-	-	-	-		C	G	T	G	C	C
Ib (RPC)	clone:RS.H4.1	AB222919	C	G	T	A	C	C	T	T	C	G	G	T	A	A	G	G	A	C	G	T	A	G	C	G	C	C	G	-	G	T	A	T	C	G	-	-	-	-	-	-		C	G	T	G	C	C
Ib (RPC)	clone:RS.H4.2	AB222920	C	G	T	A	C	C	T	T	C	G	G	T	A	A	G	G	A	C	G	T	A	G	C	G	C	C	G	-	G	T	A	T	C	G	-	-	-	-	-	-		C	G	T	G	C	C
Ib (RPC)	clone:RS.H3.7	AB222918	C	G	T	A	C	T	T	T	C	G	G	T	A	A	G	G	A	C	G	T	A	G	C	G	C	C	G	-	G	T	G	T	C	G	-	-	-	-	-	-		C	G	T	A	C	C
Ib (RPC)	clone:PS.I.2	AB222875	C	G	T	A	C	T	T	T	C	G	G	T	A	A	G	G	A	C	G	T	A	G	C	G	C	C	G	-	G	T	G	T	C	G	-	-	-	-	-	-		C	G	T	A	C	C
Ib (RPC)	clone:PS.I.5	AB222878	C	G	T	A	C	T	T	T	C	G	G	T	A	A	G	G	A	C	G	T	A	G	C	G	C	C	G	-	G	T	G	T	C	G	-	-	-	-	-	-		C	G	T	A	C	C
Ib (RPC)	clone:RS.H2.1	AB222909	C	G	T	A	C	T	T	T	C	G	G	T	A	A	G	G	A	C	G	T	A	G	C	G	C	C	G	-	G	T	G	T	C	G	-	-	-	-	-	-		C	G	T	A	C	C
Ib (RPC)	clone:RS.H2.2	AB222910	C	G	T	A	C	T	T	T	C	G	G	T	A	A	G	G	A	C	G	T	A	G	C	G	C	C	G	-	G	T	G	T	C	G	-	-	-	-	-	-		C	G	T	A	C	C
Ib (RPC)	clone:RS.H3.1	AB222912	C	G	T	A	C	T	T	T	C	G	G	T	A	A	G	G	A	C	G	T	A	G	C	G	C	C	G	-	G	T	G	T	C	G	-	-	-	-	-	-		C	G	T	A	C	C
Ib (RPC)	clone:RS.H3.3	AB222914	C	G	T	A	C	T	T	T	C	G	G	T	A	A	G	G	A	C	G	T	A	G	C	G	C	C	G	-	G	T	G	T	C	G	-	-	-	-	-	-		C	G	T	A	C	C
Ib (RPC)	clone:RS.H3.2	AB222913	C	G	T	A	C	T	T	T	C	G	G	T	A	A	G	G	A	C	G	T	A	G	C	G	C	C	G	-	G	T	G	T	C	G	-	-	-	-	-	-		C	G	T	A	C	C
Ib (RPC)	clone:RS.H3.4	AB222915	C	G	T	A	C	T	T	T	C	G	G	T	A	A	G	G	A	C	G	T	A	G	C	G	C	C	G	-	G	T	G	T	C	G	-	-	-	-	-	-		C	G	T	A	C	C
Ib (RPC)	clone:RS.H3.6	AB222917	C	G	T	A	C	T	T	T	C	G	G	T	A	A	G	G	A	C	G	T	A	G	C	G	C	C	G	-	G	T	G	T	C	G	-	-	-	-	-	-		C	G	T	A	C	C
Ib (RPC)	clone:RS.H2.3	AB222911	C	G	T	A	C	T	T	T	C	G	G	T	A	A	G	G	A	C	G	T	A	G	C	G	C	C	G	-	G	T	G	T	C	G	-	-	-	-	-	-		C	G	T	A	C	C
Ib (RPC)	clone:RS.H3.5	AB222916	C	G	T	A	C	T	T	T	C	G	G	T	A	A	G	G	A	C	G	T	A	G	C	G	C	C	G	-	G	T	G	T	C	G	-	-	-	-	-	-		C	G	T	A	C	C
Ib (RPC)	clone:PS.J.1	AB222879	C	G	T	A	C	C	T	T	C	G	G	T	A	A	G	G	A	C	G	T	T	G	C	C	C	C	G	-	G	T	A	T	C	G	-	-	-	-	-	-		C	G	T	G	C	C
Ib (RPC)	clone:PS.J.2	AB222880	C	G	T	A	C	C	T	T	C	G	G	T	A	A	G	G	A	C	G	T	T	G	C	C	C	C	G	-	G	T	A	T	C	G	-	-	-	-	-	-		C	G	T	G	C	C
Ib (RPC)	clone M90-P23	AJ299956	C	G	T	A	C	C	T	T	C	G	G	T	A	G	G	G	A	C	G	T	T	G	C	A	C	C	G	-	G	T	G	T	C	C	-	-	-	-	-	-		C	G	T	G	C	C
Ib (RPC)	clone:PS.M	AB222881	C	G	T	A	C	C	T	T	C	G	G	T	A	A	G	G	A	C	G	T	T	G	C	G	C	C	G	-	G	T	A	T	C	C	-	-	-	-	-	-		C	G	T	T	C	C
Ib (RPC)	clone:RS.M2.4	AB222924	C	G	T	A	C	C	T	T	C	G	G	T	A	A	G	G	A	C	G	T	T	G	C	G	C	C	G	-	G	T	A	T	C	C	-	-	-	-	-	-		C	G	T	T	C	C
Ib (RPC)	clone:RS.M2.1	AB222921	C	G	T	A	C	C	T	T	C	G	G	T	A	A	G	G	A	C	G	T	T	G	C	G	C	C	G	-	G	T	A	T	C	C	-	-	-	-	-	-		C	G	T	T	C	C
Ib (RPC)	clone:RS.M2.3	AB222923	C	G	T	A	C	C	T	T	C	G	G	T	A	A	G	G	A	C	G	T	T	G	C	G	C	G	G	-	G	T	A	T	C	C	-	-	-	-	-	-		C	G	T	T	C	C
Ib (RPC)	clone:RS.M2.2	AB222922	C	G	T	A	C	C	T	T	C	G	G	T	A	A	G	G	A	C	G	T	T	G	C	G	C	C	G	-	G	T	A	T	C	C	-	-	-	-	-	-		C	G	T	T	C	C
Ib (RPC)	Clone 300 (this study)	LC716074	C	G	T	A	C	C	T	T	C	G	G	T	A	A	G	G	A	C	G	T	G	G	C	C	C	C	C	-	G	T	G	T	C	C	-	-	-	-	-	-		C	G	T	G	C	C
Ib (RPC)	clone pLWPmoA-21	DQ067069	C	G	C	A	C	G	T	T	C	G	G	C	A	A	G	G	A	C	G	T	T	G	C	C	C	C	G	-	G	T	G	T	C	T	G	C	C	T	T	C		C	G	T	G	C	C
Ib (RPC)	DGGE band L2dol	AY781161	C	G	T	A	C	C	T	T	C	G	G	T	A	A	A	G	A	C	G	T	A	G	C	A	C	C	C	-	G	T	A	T	C	A	G	C	G	T	T	C		C	G	T	A	C	C
Ib (RPC)	clone 15	AY355388	C	G	T	A	C	G	T	T	C	G	G	T	A	A	G	G	A	C	G	T	T	G	C	G	C	C	G	-	G	T	A	T	C	G	G	C	C	T	T	C		C	G	T	A	C	C
Ib (RPC)	clone JH-TY16	EU193281	C	G	T	A	C	C	T	T	T	G	G	T	A	A	A	G	A	C	G	T	T	G	C	G	C	C	G	-	G	-	-	-	-	-	-	-	-	-	-	-		T	G	T	A	C	C
Ib (RPC)	clone: SS-22	AB845118	C	G	T	A	C	T	T	T	C	G	G	T	A	A	A	G	A	C	G	T	T	G	C	T	C	C	G	-	G	-	-	-	-	-	-	-	-	-	-	-		C	G	T	T	C	C
Ib (RPC)	clone:RS.G3.1	AB222907	C	G	T	A	C	C	T	T	C	G	G	T	A	A	G	G	A	C	G	T	A	G	C	G	C	C	G	-	G	T	A	T	C	C	-	-	-	-	-	-		C	G	T	A	C	C
Ib (RPC)	clone:RS.G3.2	AB222908	C	G	T	A	C	C	T	T	C	G	G	T	A	A	G	G	A	C	G	T	A	G	C	G	C	C	G	-	G	T	A	T	C	C	-	-	-	-	-	-		C	G	T	A	C	C
Ic	Methylothermus thermalis MYHT	AY829010	C	G	T	A	C	C	T	T	T	G	G	T	A	A	G	G	A	C	A	-	-	-	-	-	-	-	-	-	-	-	-	-	-	-	-	-	-	-	-	-		C	G	T	G	C	C
Ic	Methylothermus subterraneus HTM55	AB536748	C	G	C	A	C	C	T	T	T	G	G	T	A	A	G	G	A	C	G	T	G	G	C	G	C	C	G	-	G	T	A	T	C	G	G	C	G	T	T	C		C	G	T	G	C	C
Ic	Thermophilic methanotroph HB	U89302	C	G	T	A	C	C	T	T	T	G	G	T	A	A	G	G	A	C	G	T	A	G	C	G	C	C	G	-	G	T	G	T	C	G	G	C	C	T	T	C		C	G	T	A	C	C
Ic	Methylomarinovum caldicuralii IT-9	AB302948	C	G	T	A	C	C	T	T	C	G	G	T	A	A	G	G	A	C	G	T	G	G	T	T	C	C	G	-	G	T	G	T	C	T	G	C	C	T	T	C		C	G	T	G	C	C
Ic	Methylohalobius crimeensis 10Ki	NZ_ATXB01000001	C	G	T	A	C	C	T	T	C	G	G	T	A	A	A	G	A	C	G	T	G	G	C	G	C	C	G	-	G	T	A	T	C	C	G	C	G	T	T	C		C	G	T	G	C	C
IIa	Methylocystis sp. SC2	HE956757	C	G	C	A	C	C	T	T	C	G	G	T	A	A	G	G	A	C	G	T	T	G	T	G	C	C	G	-	G	T	C	G	C	G	G	C	G	T	T	C		C	C	A	G	G	C
IIa	Microbacterium sp. Leaf161	LMOW01000005	C	G	C	A	C	C	T	T	C	G	G	T	A	A	G	G	A	C	G	T	T	G	T	G	C	C	G	-	G	T	C	G	C	G	G	C	G	T	T	C		C	C	A	G	G	C
IIa	Methylocystis sp. SC2	AJ584611	C	G	C	A	C	C	T	T	C	G	G	T	A	A	G	G	A	C	G	T	T	G	T	G	C	C	G	-	G	T	C	G	C	G	G	C	G	T	T	C		C	C	A	G	G	C
IIa	Methylocystis sp. SC2	AJ431386	C	G	C	A	C	C	T	T	C	G	G	T	A	A	G	G	A	C	G	T	T	G	T	G	C	C	G	-	G	T	G	G	C	G	-	-	-	-	-	-		C	C	A	G	G	C
IIa	Methylocystis sp. B2/7	AJ459025	C	G	C	A	C	C	T	T	C	G	G	T	A	A	G	G	A	C	G	T	T	G	T	G	C	C	G	-	-	-	-	-	-	-	-	-	-	-	-	-		C	C	A	G	G	C
IIa	Methylocystis hirsuta CSC1	DQ364434	C	G	C	A	C	C	T	T	C	G	G	T	A	A	C	G	A	C	G	T	C	G	C	C	C	C	C	-	C	-	-	-	-	-	-	-	-	-	-	-		T	C	A	G	G	C
IIa	Type II methanotroph SNH1	JX481159	C	G	C	A	C	C	T	T	C	G	G	T	-	-	-	-	-	-	-	-	-	-	-	-	-	-	-	-	-	-	-	-	-	-	-	-	-	-	-	-		T	C	A	G	G	C
IIa	Methylocystis sp. 92.2	DQ078495	C	G	C	A	C	C	T	T	C	G	G	T	A	A	G	G	A	C	G	T	G	N	N	N	-	-	-	-	-	-	-	-	-	-	-	-	-	-	-	-		T	C	A	G	G	C
IIa	Methylocystis sp. strain B3-3	MH400269	C	G	C	A	C	C	T	T	C	G	G	T	A	A	A	-	-	-	-	-	-	-	-	-	-	-	-	-	-	-	-	-	-	-	-	-	-	-	-	-		C	C	A	G	G	C
IIa	Methylocystis sp. SS2C	AB636307	C	G	C	A	C	C	T	T	C	G	G	T	A	A	A	G	A	C	G	T	T	G	C	G	C	C	G	-	-	-	-	-	-	-	-	-	-	-	-	-		C	C	A	G	G	C
IIa	Methylocystis sp. strain B1-3	MH400270	C	G	C	A	C	C	T	T	C	G	G	T	A	A	A	-	-	-	-	-	-	-	-	-	-	-	-	-	-	-	-	-	-	-	-	-	-	-	-	-		C	C	A	G	G	C
IIa	Methylocystis sp. 75	DQ078499	C	G	C	A	C	C	T	T	C	G	G	T	A	A	A	G	A	C	G	T	T	G	C	G	C	C	G	-	-	-	-	-	-	-	-	-	-	-	-	-		C	C	A	G	G	C
IIa	Methylocystis sp. 9.1	DQ078496	C	G	C	A	C	C	T	A	C	G	G	T	A	A	A	G	A	C	-	-	-	-	-	-	-	-	-	-	-	-	-	-	-	-	-	-	-	-	-	-		C	C	A	G	G	C
IIa	Type II methanotrophic bacterium clone OTU_382	MK613993	C	G	C	A	C	C	T	T	C	G	G	T	A	A	G	G	A	C	G	T	T	G	C	G	C	C	G	-	-	-	-	-	-	-	-	-	-	-	-	-		C	C	A	G	G	C
IIa	Methylocystis sp. 41	AJ459044	C	G	C	A	C	C	T	T	C	G	G	T	A	A	G	G	A	C	G	T	T	G	T	G	C	C	G	-	G	T	T	G	C	G	-	-	-	-	-	-		C	C	A	G	G	C
IIa	Methylocystis sp. SM16	AJ459014	C	G	C	A	C	C	T	T	C	G	G	T	A	A	G	G	A	C	G	T	T	G	T	G	C	C	G	-	G	T	T	G	C	G	-	-	-	-	-	-		C	C	A	G	G	C
IIa	Methylocystis sp. SK28	AJ459010	C	G	C	A	C	C	T	T	C	G	G	T	A	A	G	G	A	C	G	T	T	G	T	G	C	C	G	-	G	T	T	G	C	G	-	-	-	-	-	-		C	C	A	G	G	C
IIa	Methylocystis sp. B16	AJ489799	C	G	C	A	C	C	T	T	C	G	G	T	A	A	G	G	A	C	G	T	T	G	T	G	C	C	G	-	G	T	T	G	C	G	-	-	-	-	-	-		C	C	A	G	G	C
IIa	Methanotroph K2-10	AF547176	C	G	C	A	C	C	T	T	C	G	G	T	A	A	G	G	A	C	G	T	T	G	T	G	C	C	G	-	G	T	T	G	C	G	G	C	G	T	T	C		T	C	A	G	G	C
IIa	Methylocystis sp. B3	DQ496238	C	G	C	A	C	C	T	T	C	G	G	T	A	A	G	G	A	C	G	T	T	G	T	G	C	C	G	-	G	T	T	G	C	G	G	C	G	T	T	C		T	C	A	G	G	C
IIa	Methylocystis sp. 92.1	DQ078506	C	G	C	A	C	C	T	T	C	G	G	T	A	A	G	A	C	C	G	T	T	G	C	G	C	C	G	-	-	-	-	-	-	-	-	-	-	-	-	-		C	C	A	G	G	C
IIa	Methylocystis sp. SB2	GU734137	C	G	C	A	C	C	T	T	C	G	G	T	-	-	-	-	-	-	-	-	-	-	-	-	-	-	-	-	-	-	-	-	-	-	-	-	-	-	-	-		C	C	A	G	G	C
IIa	Methylocystis rosea SV97	NZ_KB889963	C	G	C	A	C	C	T	T	C	G	G	T	A	A	G	G	A	C	G	T	T	G	T	G	C	C	G	-	G	T	T	G	C	G	G	C	G	T	T	C		C	C	A	G	G	C
IIa	Methylocystis sp. 56	AJ459041	C	G	C	A	C	C	T	T	C	G	G	T	A	A	G	G	A	C	G	T	T	G	T	G	C	C	G	-	G	T	T	G	C	G	-	-	-	-	-	-		C	C	A	G	G	C
IIa	Methylocystis sp. 50/54	AJ459017	C	G	C	A	C	C	T	T	C	G	G	T	A	A	G	G	A	C	G	T	T	G	T	G	C	C	G	-	G	T	T	G	C	G	-	-	-	-	-	-		T	C	A	G	G	C
IIa	Methylocystis sp. 50/42a	AJ459016	C	G	C	A	C	C	T	T	C	G	G	T	A	A	G	G	A	C	G	T	T	G	T	G	C	C	G	-	G	T	T	G	C	G	-	-	-	-	-	-		T	C	A	G	G	C
IIa	Methylocystis sp. 494	AJ459012	C	G	C	A	C	C	T	T	C	G	G	T	A	A	G	G	A	C	G	T	T	G	T	G	-	-	-	-	-	-	-	-	-	-	-	-	-	-	-	-		T	C	A	G	G	C
IIa	Methylocystis sp. SB12	KC878620	C	G	C	A	C	C	T	T	C	G	G	T	A	A	G	G	A	C	G	T	T	G	T	G	C	C	G	-	G	T	T	G	C	G	G	C	C	T	T	C		T	C	A	G	G	C
IIa	Methylocystis sp. 51	AJ459004	C	G	C	A	C	C	T	T	C	G	G	T	A	A	G	G	A	C	G	T	T	G	T	G	C	C	G	-	G	T	T	G	C	G	-	-	-	-	-	-		T	C	A	G	G	C
IIa	Methylocystis sp. 5FB1	AJ868406	C	G	C	A	C	C	T	T	C	G	G	T	A	A	G	G	A	C	G	T	T	G	T	G	C	C	G	-	G	T	T	G	C	G	-	-	-	-	-	-		T	C	A	G	G	C
IIa	Methylocystis sp. SE12	AJ459020	C	G	C	A	C	C	T	T	C	G	G	T	A	A	G	G	A	C	G	T	T	G	T	G	C	C	G	-	G	T	T	G	C	G	-	-	-	-	-	-		T	C	A	G	G	C
IIa	Methylocystis sp. 21/1	AJ458995	C	G	C	A	C	C	T	T	C	G	G	T	A	A	G	G	A	C	G	T	T	G	T	G	C	C	G	-	G	T	T	G	C	G	-	-	-	-	-	-		T	C	A	G	G	C
IIa	Methylocystis sp. B29	AJ489800	C	G	C	A	C	C	T	T	C	G	G	T	A	A	G	G	A	C	G	C	T	G	T	G	C	C	G	-	G	T	T	G	C	G	-	-	-	-	-	-		C	C	A	G	G	C
IIa	Methylocystis echinoides 2	AJ459039	C	G	C	A	C	C	T	T	C	G	G	T	A	A	G	G	A	C	G	T	T	G	T	G	C	C	G	-	G	T	T	G	C	G	-	-	-	-	-	-		C	C	A	G	G	C
IIa	Methylocystis sp. L6	AJ868405	C	G	C	A	C	C	T	T	C	N	N	N	A	A	G	G	A	C	G	T	T	G	T	G	C	C	G	-	G	T	C	G	C	G	-	-	-	-	-	-		C	C	A	G	G	C
IIa	Methylocystis sp. DWT	AJ868404	C	G	C	A	C	C	T	T	C	G	G	T	A	A	G	G	A	C	G	T	T	G	T	G	C	C	G	-	G	T	T	G	C	G	-	-	-	-	-	-		C	C	A	G	G	C
IIa	Type II methanotroph AML-A6	AF177328	C	G	C	A	C	C	T	T	C	G	G	T	A	A	G	G	A	C	G	T	T	G	T	G	C	C	G	-	G	T	T	G	C	G	G	C	G	T	T	C		T	C	A	G	G	C
IIa	Methylocystis sp. 33/26	AJ458996	C	G	C	A	C	C	T	T	C	G	G	T	A	A	G	G	A	C	G	T	T	G	T	G	C	C	G	-	G	T	T	G	C	G	-	-	-	-	-	-		C	C	A	G	G	C
IIa	Methylocystis sp. 48	AJ459043	C	G	C	A	C	C	T	T	C	G	G	T	A	A	G	G	A	C	G	T	T	G	T	G	C	C	G	-	G	T	T	G	C	G	-	-	-	-	-	-		C	C	A	G	G	C
IIa	Methylocystis sp. IMET 10489	AJ458999	C	G	C	A	C	C	T	T	C	G	G	T	A	A	G	G	A	C	G	T	T	G	T	G	C	C	G	-	G	T	T	G	C	G	-	-	-	-	-	-		C	C	A	G	G	C
IIa	Methylocystis sp. 42/22	AJ459009	C	G	C	A	C	C	T	T	C	G	G	T	A	A	G	G	A	C	G	T	T	G	T	G	C	C	G	-	G	T	T	G	C	G	-	-	-	-	-	-		C	C	A	G	G	C
IIa	Type II methanotroph AML-A3	AF177327	C	G	C	A	C	C	T	T	C	G	G	T	A	A	G	G	A	C	G	T	T	G	T	G	C	C	G	-	G	T	T	G	C	G	G	C	G	T	T	C		T	C	A	G	G	C
IIa	Methylocystis sp. O14c	AJ459028	C	G	C	A	C	C	T	T	C	G	G	T	A	A	G	G	A	C	G	T	T	G	T	G	C	C	G	-	G	T	T	G	C	G	-	-	-	-	-	-		C	C	A	G	G	C
IIa	Methylocystis sp. 62/12	AJ459003	C	G	C	A	C	C	T	T	C	G	G	T	A	A	G	G	A	C	G	T	T	G	T	G	C	C	G	-	G	T	T	G	C	C	-	-	-	-	-	-		C	C	A	G	G	C
IIa	Methylocystis sp. KS33	AJ459049	C	G	C	A	C	C	T	T	C	G	G	T	A	A	G	G	A	C	G	T	T	G	T	G	C	C	G	-	G	T	T	G	C	G	-	-	-	-	-	-		C	C	A	G	G	C
IIa	Methylocystis sp. KS8a	AJ459035	C	G	C	A	C	C	T	T	C	G	G	T	A	A	G	G	A	C	G	T	T	G	T	G	C	C	G	-	G	T	T	G	C	G	-	-	-	-	-	-		C	C	A	G	G	C
IIa	Methylocystis sp. M42/1	AJ459047	C	G	C	A	C	C	T	T	C	G	G	T	A	A	G	G	A	C	G	T	T	G	T	G	C	C	G	-	G	T	T	G	C	G	-	-	-	-	-	-		C	C	A	G	G	C
IIa	Methylocystis sp. m261	DQ852354	C	G	C	A	C	C	T	T	C	G	G	T	A	A	G	G	A	C	G	T	T	G	T	G	C	C	G	-	G	T	T	G	C	G	G	C	G	T	T	C		C	C	A	G	G	C
IIa	Methylocystis sp. m1511	DQ852352	C	G	C	A	C	C	T	T	C	G	G	T	A	A	G	G	A	C	G	T	T	G	T	G	C	C	G	-	G	T	T	G	C	G	G	C	G	T	T	C		C	C	A	A	G	C
IIa	Methylocystis sp. m231	DQ852353	C	G	C	A	C	C	T	T	C	G	G	T	A	A	G	G	A	C	G	T	T	G	T	G	C	C	G	-	G	T	T	G	C	G	G	C	G	T	T	C		C	C	A	G	G	C
IIa	Methylocystis sp. 39	AJ459045	C	G	C	A	C	C	T	T	C	G	G	T	A	A	G	G	A	C	G	T	T	G	T	G	C	C	G	-	G	T	T	G	C	G	-	-	-	-	-	-		T	C	A	G	G	C
IIa	Methylocystis sp. LW5	AF150791	C	G	C	A	C	G	T	T	C	G	G	T	A	A	A	G	A	C	G	T	T	G	C	G	C	C	G	-	-	-	-	-	-	-	-	-	-	-	-	-		C	C	A	G	G	C
IIa	Methylocystis sp. 10	AJ459038	C	G	C	A	C	G	T	T	C	G	G	T	A	A	G	G	A	C	G	T	T	G	T	G	C	C	G	-	G	T	T	G	C	G	-	-	-	-	-	-		C	C	A	G	G	C
IIa	Methylocystis echinoides IMET 10491	AJ459000	C	G	C	A	C	G	T	T	C	G	G	T	A	A	G	G	A	C	G	T	T	G	T	G	C	C	G	-	G	T	T	G	C	G	-	-	-	-	-	-		C	C	A	G	G	C
IIa	Methylocystis parvus 54	AJ459042	C	G	C	A	C	G	T	T	C	G	G	T	A	A	G	G	A	C	G	T	T	G	T	G	C	C	G	-	G	T	T	G	C	G	-	-	-	-	-	-		C	C	A	G	G	C
IIa	Methylocystis sp. ok-BEg7	AB845297	C	G	C	-	-	-	-	-	-	-	-	-	-	-	-	-	-	-	-	-	-	-	-	-	-	-	-	-	-	-	-	-	-	-	-	-	-	-	-	-		C	C	A	G	G	C
IIa	Methylocystis sp. 5FB2	AJ868407	C	G	C	A	C	G	T	T	C	G	G	T	A	A	G	G	A	C	G	T	T	G	T	G	C	C	G	-	G	T	T	G	C	G	-	-	-	-	-	-		C	C	A	G	G	C
IIa	Clone 271 (this study)	LC716075	C	G	C	A	C	G	T	T	C	G	G	T	A	A	G	G	A	C	G	T	T	G	T	G	C	C	G	-	G	T	T	G	C	G	-	-	-	-	-	-		C	C	A	G	G	C
IIa	Clone 291 (this study)	LC716076	C	G	C	A	C	G	T	T	C	A	G	T	A	A	G	G	A	C	G	T	T	G	T	G	C	C	G	-	G	T	T	G	C	G	-	-	-	-	-	-		C	C	A	G	G	C
IIa	Clone 285 (this study)	LC716077	C	G	C	A	C	G	T	T	C	G	G	T	A	A	G	G	A	C	G	T	T	G	T	G	C	C	G	-	G	T	T	G	C	G	-	-	-	-	-	-		C	C	A	G	G	C
IIa	Clone 294 (this study)	LC716078	C	G	C	A	C	G	T	T	C	G	G	T	A	A	G	G	A	C	G	T	T	G	T	G	C	C	G	-	G	T	T	G	C	G	-	-	-	-	-	-		C	C	A	G	G	C
IIa	Methylocystis sp. 16	DQ078508	C	G	C	A	C	G	T	T	C	G	G	T	A	A	G	G	A	C	G	T	T	-	-	-	-	-	-	-	-	-	-	-	-	-	-	-	-	-	-	-		T	C	A	G	G	C
IIa	Methylosinus sp. LW2	AF150787	C	G	C	A	C	G	T	T	C	G	G	T	A	A	A	G	A	C	G	T	T	G	C	G	C	C	G	-	-	-	-	-	-	-	-	-	-	-	-	-		C	C	A	G	G	C
IIa	Methylosinus sp. ht-BGNA6	AB845306	C	G	C	-	-	-	-	-	-	-	-	-	-	-	-	-	-	-	-	-	-	-	-	-	-	-	-	-	-	-	-	-	-	-	-	-	-	-	-	-		C	C	A	G	G	C
IIa	Methylosinus sp. ht-BGNA3	AB845305	C	G	C	-	-	-	-	-	-	-	-	-	-	-	-	-	-	-	-	-	-	-	-	-	-	-	-	-	-	-	-	-	-	-	-	-	-	-	-	-		C	C	A	G	G	C
IIa	Clone 319 (this study)	LC716079	C	G	C	A	C	G	T	T	C	G	G	T	A	A	G	G	A	C	G	T	T	G	T	G	C	C	G	-	G	T	T	G	C	G	-	-	-	-	-	-		C	C	A	G	G	C
IIa	Methylocystis sp. H9a	AJ459027	C	G	C	A	C	G	T	T	C	G	G	T	A	A	G	G	A	C	G	T	T	G	T	G	C	C	G	-	G	T	T	G	C	G	-	-	-	-	-	-		C	C	A	G	G	C
IIa	Clone 299 (this study)	LC716080	C	G	C	A	C	G	T	T	C	G	G	T	A	A	G	G	A	C	G	T	T	G	T	G	C	C	G	-	G	T	T	G	C	G	-	-	-	-	-	-		C	C	A	G	G	C
IIa	Clone 263 (this study)	LC716081	C	G	C	A	C	G	T	T	C	G	G	T	A	A	G	G	A	C	G	T	T	G	T	G	C	C	G	-	G	T	T	G	C	G	-	-	-	-	-	-		C	C	A	G	G	C
IIa	Clone 270 (this study)	LC716082	C	G	C	A	C	G	T	T	C	G	G	T	A	A	G	G	A	C	G	T	T	G	T	G	C	C	G	-	G	T	T	G	C	G	-	-	-	-	-	-		C	C	A	G	G	C
IIa	Methylocystis sp. SD5	AJ459019	C	G	C	A	C	G	T	T	C	G	G	T	A	A	G	G	A	C	G	T	T	G	T	G	C	C	G	-	G	T	T	G	C	G	-	-	-	-	-	-		C	C	A	G	G	C
IIa	Type II methanotrophic bacterium S5B-W	AB669159	C	G	C	A	C	C	T	T	C	G	G	T	A	A	G	G	A	C	G	T	T	G	T	G	C	C	G	-	G	T	T	G	C	G	-	-	-	-	-	-		C	C	A	G	G	C
IIa	Type II methanotrophic bacterium RS5A-Re	AB669158	C	G	C	A	C	C	T	T	C	G	G	T	A	A	G	G	A	C	G	T	T	G	T	G	C	C	G	-	G	T	T	G	C	G	-	-	-	-	-	-		C	C	A	G	G	C
IIa	Type II methanotrophic bacterium SS37A-Re	AB669161	C	G	C	A	C	C	T	T	C	G	G	T	A	A	G	G	A	C	G	T	T	G	T	G	C	C	G	-	G	T	T	G	C	G	-	-	-	-	-	-		C	C	A	G	G	C
IIa	Type II methanotrophic bacterium Ste3C-Re	AB669164	C	G	C	A	C	C	T	T	C	G	G	T	A	A	G	G	A	C	G	T	N	G	T	G	C	C	G	-	G	T	T	G	C	G	-	-	-	-	-	-		C	C	A	G	G	C
IIa	Type II methanotrophic bacterium Stu20C-Re	AB669156	C	G	C	A	C	C	T	T	C	G	G	T	A	A	G	G	A	C	G	T	T	G	T	G	C	C	G	-	G	T	T	G	C	G	-	-	-	-	-	-		C	C	A	G	G	C
IIa	Type II methanotrophic bacterium S18C-Re	AB669162	C	G	C	A	C	C	T	T	C	G	G	T	A	A	G	G	A	C	G	T	T	G	T	G	C	C	G	-	G	T	T	G	C	G	-	-	-	-	-	-		C	C	A	G	G	C
IIa	Type II methanotrophic bacterium RS6A-Re	AB669160	C	G	C	A	C	C	T	T	C	G	G	T	A	A	G	G	A	C	G	T	T	G	T	G	C	C	G	-	G	T	T	G	C	G	-	-	-	-	-	-		C	C	A	G	G	C
IIa	Methanotroph WI-13	AF182474	C	G	C	A	C	C	T	T	C	G	G	T	A	A	G	G	A	C	G	T	T	G	T	G	C	C	G	-	G	T	C	G	C	G	-	-	-	-	-	-		C	C	A	G	G	C
IIa	Methylocystis sp. IMET 10484	AJ458998	C	G	C	A	C	C	T	T	C	G	G	T	A	A	G	G	A	C	G	T	T	G	T	G	C	C	G	-	G	T	T	G	C	G	-	-	-	-	-	-		C	C	A	G	G	C
IIa	Methanotroph WI-15	AF182476	C	G	C	A	C	C	T	T	C	G	G	C	A	A	G	G	A	C	G	T	T	G	T	G	C	C	G	-	G	T	T	G	C	G	-	-	-	-	-	-		C	C	A	G	G	C
IIa	Methanotroph WI-11	AF182473	C	G	C	A	C	C	T	T	C	G	G	T	A	A	G	G	A	C	G	T	T	G	T	G	C	C	G	-	G	T	C	G	C	G	-	-	-	-	-	-		C	C	A	G	G	C
IIa	Methanotroph WI-14	AF182475	C	G	C	A	C	C	T	T	C	G	G	T	A	A	G	G	A	C	G	T	T	G	T	G	C	C	G	-	G	T	T	G	C	G	-	-	-	-	-	-		C	C	A	G	G	C
IIa	Type II methanotrophic bacterium clone OTU_170	MK613987	C	G	C	A	C	C	T	T	C	G	G	T	A	A	G	G	A	C	G	T	T	G	C	G	C	C	G	-	-	-	-	-	-	-	-	-	-	-	-	-		C	C	A	G	G	C
IIa	Methylocystis sp. M	U81596	C	G	C	A	C	C	T	T	C	G	G	T	A	A	G	G	A	C	G	T	T	G	T	G	C	C	G	-	G	T	T	G	C	G	G	C	G	T	T	C		C	C	A	G	G	C
IIa	Methylocystis sp. JTC3	KJ499432	C	G	C	A	C	C	T	T	C	G	G	T	A	A	G	G	A	C	G	T	T	G	T	G	C	C	G	-	G	T	T	G	C	G	G	C	G	T	T	C		C	C	A	G	G	C
IIa	Type II methanotrophic bacterium SS10D-Y-Pr	AB669163	C	G	C	A	C	C	T	T	C	G	G	T	A	A	A	G	A	C	G	T	T	T	T	G	C	C	G	-	G	T	T	T	G	C	-	-	-	-	-	-		C	C	A	G	G	C
IIa	Methanotroph B8	EU359000	C	G	C	A	C	C	T	T	C	G	G	T	A	A	A	-	-	-	-	-	-	-	-	-	-	-	-	-	-	-	-	-	-	-	-	-	-	-	-	-		C	C	A	G	G	C
IIa	Methylocystis sp. strain B41-1	MH400272	C	G	C	A	C	C	T	T	C	G	G	T	A	A	A	-	-	-	-	-	-	-	-	-	-	-	-	-	-	-	-	-	-	-	-	-	-	-	-	-		C	C	A	G	G	C
IIa	Methylocystis sp. strain B2-1	MH400271	C	G	C	A	C	C	T	T	C	G	G	T	A	A	A	-	-	-	-	-	-	-	-	-	-	-	-	-	-	-	-	-	-	-	-	-	-	-	-	-		C	C	A	G	G	C
IIa	Methanotroph H8	EU359003	C	G	C	A	C	C	T	T	C	G	G	T	A	A	A	G	A	G	-	-	-	-	-	-	-	-	-	-	-	-	-	-	-	-	-	-	-	-	-	-		C	C	A	G	G	C
IIa	Clone 260 (this study)	LC716083	C	G	C	A	C	C	T	T	C	G	G	T	A	A	G	G	A	C	G	T	T	G	T	G	C	C	G	-	G	T	T	G	C	G	-	-	-	-	-	-		C	C	A	G	G	C
IIa	Clone 277 (this study)	LC716084	C	G	C	A	C	C	T	T	C	G	G	T	A	A	G	G	A	C	G	T	C	G	T	T	C	C	G	-	G	T	C	G	C	C	-	-	-	-	-	-		C	C	A	G	G	C
IIa	Clone 281 (this study)	LC716085	C	G	C	A	C	G	T	T	C	G	G	T	A	A	G	G	A	C	G	T	T	G	T	G	C	C	G	-	G	T	T	G	C	G	-	-	-	-	-	-		C	C	A	G	G	C
IIa	Methanotrophic alpha proteobacterium sp. 2-8e	AY355399	C	G	C	A	C	G	T	T	C	G	G	T	A	A	G	G	A	C	G	T	T	G	T	G	C	C	G	-	N	N	N	N	N	N	G	C	G	T	T	C		T	C	A	G	G	C
IIa	Methylocystis sp. 0510-P-6	EU275143	C	G	C	A	C	G	T	T	C	G	G	T	A	A	A	G	A	C	G	T	A	G	C	T	-	-	-	-	-	-	-	-	-	-	-	-	-	-	-	-		C	C	A	G	G	C
IIa	Type II methanotrophic bacterium clone OTU_32	MK613988	C	G	C	A	C	G	T	T	C	G	G	T	A	A	A	G	A	C	G	T	T	G	C	T	C	C	G	-	-	-	-	-	-	-	-	-	-	-	-	-		C	C	A	G	G	C
IIa	Methylocystis sp. Pi5/4	AJ459013	C	G	C	A	C	G	T	T	C	G	G	T	A	A	G	G	A	C	G	T	T	G	T	G	C	C	G	-	G	T	T	G	C	G	-	-	-	-	-	-		C	C	A	G	G	C
IIa	Type II methanotrophic bacterium Fw1B-WF	AB669157	C	G	C	A	C	G	T	T	C	G	G	T	A	A	G	G	A	C	G	T	T	G	T	G	C	C	G	-	G	T	T	G	C	G	-	-	-	-	-	-		C	C	A	G	G	C
IIa	Methylocystis sp. KS7	AJ459034	C	G	C	A	C	G	T	T	C	G	G	T	A	A	G	G	A	C	G	T	T	G	T	G	C	C	G	-	G	T	T	G	C	G	-	-	-	-	-	-		C	C	A	G	G	C
IIa	Methylocystis sp. KS9	AJ459036	C	G	C	A	C	G	T	T	C	G	G	T	A	A	G	G	A	C	G	T	C	G	T	G	C	C	G	-	G	T	T	G	C	G	-	-	-	-	-	-		C	C	A	G	G	C
IIa	Methylocystis sp. ATCC 49242	AEVM01000002	C	G	C	A	C	G	T	T	C	G	G	T	A	A	G	G	A	C	G	T	T	G	T	G	C	C	G	-	G	T	T	G	C	G	G	C	G	T	T	C		T	C	A	G	G	C
IIa	Methylocystis sp. KS3	AJ459033	C	G	C	A	C	G	T	T	C	G	G	T	A	A	G	G	A	C	G	T	T	G	T	G	C	C	G	-	G	T	T	G	C	G	-	-	-	-	-	-		T	C	A	G	G	C
IIa	AJ459029	AJ459029	C	G	C	A	C	G	T	T	C	G	G	T	A	A	G	G	A	C	G	T	T	G	T	G	C	C	G	-	G	T	T	G	C	G	-	-	-	-	-	-		C	C	A	G	G	C
IIa	Clone 320 (this study)	LC716086	C	G	C	A	C	C	T	T	C	G	G	T	A	A	G	G	A	C	G	T	T	G	T	G	C	C	G	-	G	T	T	G	C	G	-	-	-	-	-	-		T	C	A	G	G	C
IIa	AJ459051	AJ459051	C	G	C	A	C	G	T	T	C	G	G	T	A	A	G	-	-	-	-	-	-	-	-	-	-	-	-	-	-	-	-	-	-	-	-	-	-	-	-	-		T	C	A	G	G	C
IIa	Clone 254 (this study)	LC716087	C	G	C	A	C	G	T	T	C	G	G	T	A	A	G	G	A	C	G	T	T	G	T	G	C	C	G	-	G	T	T	G	C	G	-	-	-	-	-	-		T	C	A	G	G	C
IIa	Methylocystis parvus 81	AJ459040	C	G	C	A	C	C	T	T	C	G	G	T	A	A	G	G	A	C	G	T	T	G	T	G	C	C	G	-	G	T	T	G	C	G	-	-	-	-	-	-		C	C	A	G	G	C
IIa	Methylocystis parvus strain OBBP	AF533665	C	G	C	A	C	C	T	T	C	G	G	T	A	A	A	G	A	C	G	T	T	G	C	K	C	C	G	-	G	C	T	A	T	A	G	T	G	G	A	A		C	C	A	G	G	C
IIa	AB636308	AB636308	C	G	C	A	C	C	T	T	C	G	G	T	A	A	G	G	A	C	G	T	T	G	C	G	C	C	G	-	-	-	-	-	-	-	-	-	-	-	-	-		C	C	A	G	G	C
IIa	Methylocystis sp. KS30	AJ459048	C	G	C	A	C	C	T	T	C	G	G	T	A	A	G	G	A	C	G	T	T	G	T	G	C	C	G	-	G	T	C	G	C	G	-	-	-	-	-	-		C	C	A	G	G	C
IIa	Methylocystis bryophila H2s	FN422005	C	G	C	A	C	C	T	T	C	-	-	-	-	-	-	-	-	-	-	-	-	-	-	-	-	-	-	-	-	-	-	-	-	-	-	-	-	-	-	-		C	C	A	G	G	C
IIa	Methylocystis sp. M212	JN036528	C	G	C	A	C	C	T	T	C	G	G	T	A	A	G	G	A	C	G	T	T	G	T	G	C	C	G	-	G	T	T	G	C	G	G	C	G	T	T	C		C	C	A	G	G	C
IIa	Methylocystis sp. F10V2a	AJ459046	C	G	C	A	C	C	T	T	C	G	G	T	A	A	G	G	A	C	G	T	T	G	T	G	C	C	G	-	G	T	T	G	C	G	-	-	-	-	-	-		C	C	A	G	G	C
IIa	Methylocystis sp. M162	JN036527	C	G	C	A	C	C	T	T	C	G	G	T	A	A	G	G	A	C	G	T	T	G	T	G	C	C	G	-	G	T	T	-	-	-	-	-	-	-	-	-		C	C	A	G	G	C
IIa	Methylocystis sp. M175	JN036524	C	G	C	A	C	C	T	T	C	G	G	T	A	A	G	G	A	C	G	T	T	G	T	G	C	C	G	-	G	C	T	G	C	G	-	-	-	-	-	-		C	C	A	G	G	C
IIa	Methylocystis sp. M167	JN036525	C	G	C	A	C	C	T	T	C	G	G	T	A	A	G	G	A	C	G	T	T	G	T	G	C	C	G	-	-	-	-	-	-	-	-	-	-	-	-	-		C	C	A	G	G	C
IIa	Methylocystis sp. M169	JN036523	C	G	C	A	C	C	T	T	C	G	G	T	A	A	G	G	A	C	G	T	T	G	T	G	C	C	G	-	-	-	-	-	-	-	-	-	-	-	-	-		C	C	A	G	G	C
IIa	Methylocystis bryophila S284	HE798547	C	G	C	A	C	C	T	T	C	G	G	T	A	A	G	G	A	C	G	T	T	G	T	G	C	C	G	-	G	T	T	G	C	G	G	C	G	T	T	C		C	C	A	G	G	C
IIa	Clone 353 (this study)	LC716088	C	G	C	A	C	G	T	T	C	G	G	T	A	A	G	G	A	C	G	T	T	G	T	G	C	C	G	-	G	T	T	G	C	G	-	-	-	-	-	-		C	C	A	G	G	C
IIa	Clone 295 (this study)	LC716089	C	G	C	A	C	G	T	T	C	G	G	T	A	A	G	G	A	C	G	T	T	G	T	G	C	C	G	-	G	T	T	G	C	G	-	-	-	-	-	-		C	C	A	G	G	C
IIa	Methanotrophic alpha proteobacterium arc2	AJ868286	-	-	-	-	-	-	-	-	-	-	-	-	-	-	-	-	-	-	-	-	-	-	-	-	-	-	-	-	-	-	-	-	-	-	-	-	-	-	-	-		C	C	A	G	G	C
IIa	Type II methanotrophic bacterium clone OTU_47	MK613989	C	G	C	A	C	C	T	T	C	G	G	T	A	A	A	G	A	C	G	T	T	G	C	T	C	C	G	-	-	-	-	-	-	-	-	-	-	-	-	-		C	C	A	G	G	C
IIa	Clone 269 (this study)	LC716090	C	G	C	A	C	C	T	T	C	G	G	T	A	A	G	G	A	C	G	T	T	G	T	G	C	C	G	-	G	T	T	G	C	G	-	-	-	-	-	-		C	C	A	G	G	C
IIa	Clone 310 (this study)	LC716091	C	G	C	A	C	C	T	T	C	G	G	T	A	A	G	G	A	C	G	T	C	G	T	T	C	C	G	-	G	T	C	G	C	C	-	-	-	-	-	-		C	C	A	G	G	C
IIa	Clone 284 (this study)	LC716092	C	G	C	A	C	C	T	T	C	G	G	T	A	A	G	G	A	C	G	T	C	G	T	T	C	C	G	-	G	T	C	G	C	C	-	-	-	-	-	-		C	C	A	G	G	C
IIa	Methylocystis heyeri H2	NZ_CP046052	C	G	C	A	C	C	T	T	C	G	G	T	A	A	G	G	A	C	G	T	C	G	T	T	C	C	G	-	G	T	T	G	C	G	G	C	C	T	T	C		C	C	A	G	G	C
IIa	Methanotrophic alpha proteobacterium sakb1	AJ868287	C	G	C	A	C	C	T	T	C	G	G	T	A	A	G	G	A	C	G	T	C	G	T	T	C	C	G	-	G	T	T	G	C	G	-	-	-	-	-	-		C	C	A	G	G	C
IIa	Methylosinus trichosporium KS21	AJ431388	C	G	C	A	C	C	T	T	C	G	G	T	A	A	G	G	A	C	G	T	T	-	-	-	-	-	-	-	-	-	-	-	-	-	-	-	-	-	-	-		T	C	A	G	G	C
IIa	Methylosinus sp. 3S-1	NZ_LXWX01000144	C	G	C	A	C	C	T	T	C	G	G	T	A	A	G	G	A	C	G	T	C	G	T	T	C	C	G	-	G	T	G	G	C	C	G	C	G	T	T	C		T	C	A	G	G	C
IIa	Methanotroph M8	AF182478	C	G	C	A	C	C	T	T	C	G	G	T	A	A	G	G	A	C	G	T	C	G	T	T	C	C	G	-	G	T	G	G	C	C	-	-	-	-	-	-		T	C	A	G	G	C
IIa	Methylophilus leisingeri strain TP02	MH976500	C	G	C	A	C	C	-	-	-	-	-	-	-	-	-	-	-	-	-	-	-	-	-	-	-	-	-	-	-	-	-	-	-	-	-	-	-	-	-	-		T	C	A	G	G	C
IIa	Methylosinus sp. bq-1A2	AB845304	C	G	C	-	-	-	-	-	-	-	-	-	-	-	-	-	-	-	-	-	-	-	-	-	-	-	-	-	-	-	-	-	-	-	-	-	-	-	-	-		T	C	A	G	G	C
IIa	Methylosinus sp. B3R	AB636306	C	G	C	A	C	C	T	T	C	G	G	T	A	A	A	G	A	C	G	T	T	G	C	T	C	C	G	-	-	-	-	-	-	-	-	-	-	-	-	-		T	C	A	G	G	C
IIa	Methylosinus sp. bq-1A1	AB845303	C	G	C	-	-	-	-	-	-	-	-	-	-	-	-	-	-	-	-	-	-	-	-	-	-	-	-	-	-	-	-	-	-	-	-	-	-	-	-	-		T	C	A	G	G	C
IIa	Methylosinus trichosporium OB3b	CP023737	C	G	C	A	C	C	T	T	C	G	G	T	A	A	G	G	A	C	G	T	C	G	T	T	C	C	G	-	G	T	G	G	C	C	G	C	G	T	T	C		T	C	A	G	G	C
IIa	Methanotroph M13	AF182480	C	G	C	A	C	C	T	T	C	G	G	T	A	A	G	G	A	C	G	T	C	G	T	T	C	C	G	-	G	T	G	G	C	C	-	-	-	-	-	-		T	C	A	G	G	C
IIa	Methanotroph FL20	AF182471	C	G	C	A	C	C	T	T	C	G	G	T	A	A	G	G	A	C	G	T	C	G	T	T	C	C	G	-	G	T	G	G	C	C	-	-	-	-	-	-		T	C	A	G	G	C
IIa	Methanotroph M11	AF182479	C	G	C	A	C	C	T	T	C	G	G	T	A	A	G	G	A	C	G	T	C	G	T	T	C	C	G	-	G	T	G	G	C	C	-	-	-	-	-	-		T	C	A	A	G	C
IIa	Methylosinus trichosporium IMET 10561	AJ459001	C	G	C	A	C	C	T	T	C	G	G	T	A	A	G	G	A	C	G	T	C	G	T	G	C	C	G	-	G	T	G	G	C	C	-	-	-	-	-	-		T	C	A	G	G	C
IIa	Methylosinus trichosporium 33/1	AJ459007	C	G	C	A	C	C	T	T	C	G	G	T	A	A	G	G	A	C	G	T	C	G	T	G	C	C	G	-	G	T	T	G	C	C	-	-	-	-	-	-		T	C	A	G	G	C
IIa	Methylosinus trichosporium SC10	AJ459015	C	G	C	A	C	C	T	T	C	G	G	T	A	A	G	G	A	C	G	T	C	G	T	G	C	C	G	-	G	T	T	G	C	C	-	-	-	-	-	-		T	C	A	G	G	C
IIa	Methylosinus trichosporium H5	AJ459024	C	G	C	A	C	C	T	T	C	G	G	T	A	A	G	G	A	C	G	T	C	G	T	G	C	C	G	-	G	T	G	G	C	C	-	-	-	-	-	-		T	C	A	G	G	C
IIa	Methylosinus trichosporium SM6 (IMV B-3060)	AJ459008	C	G	C	A	C	C	T	T	C	G	G	C	A	A	G	G	A	C	G	T	C	G	T	T	C	C	G	-	G	T	G	G	C	C	-	-	-	-	-	-		T	C	A	G	G	C
IIa	Methylosinus trichosporium KS18	AJ459032	C	G	C	A	C	C	T	T	C	G	G	T	A	A	G	G	A	C	G	T	T	G	T	G	C	C	G	-	G	T	G	G	C	G	-	-	-	-	-	-		T	C	A	G	G	C
IIa	Methylosinus trichosporium O19/1	AJ459021	C	G	C	A	C	C	T	T	C	G	G	T	A	A	G	G	A	C	G	T	T	G	T	G	C	C	G	-	G	T	G	G	C	C	-	-	-	-	-	-		T	C	A	G	G	C
IIa	Methylosinus trichosporium BF1	AJ868409	C	G	C	A	C	C	T	T	C	G	G	C	A	A	G	G	A	C	G	T	T	G	T	G	C	C	G	-	G	T	C	G	C	G	-	-	-	-	-	-		T	C	A	G	G	C
IIa	Type II methanotroph SNH2	JX481158	C	G	C	A	C	C	T	T	C	G	G	T	-	-	-	-	-	-	-	-	-	-	-	-	-	-	-	-	-	-	-	-	-	-	-	-	-	-	-	-		T	C	A	G	G	C
IIa	Methanotroph C9	EU359001	C	G	C	A	C	C	T	T	C	G	G	T	A	A	A	G	A	C	G	T	T	G	C	T	C	C	G	-	-	-	-	-	-	-	-	-	-	-	-	-		T	C	A	G	G	C
IIa	Type II methanotroph CNH1	JX481157	C	G	C	A	C	C	T	T	C	G	G	T	-	-	-	-	-	-	-	-	-	-	-	-	-	-	-	-	-	-	-	-	-	-	-	-	-	-	-	-		T	C	A	G	G	C
IIa	Methylosinus trichosporium M23	AJ459037	C	G	C	A	C	C	T	T	C	G	G	T	A	A	G	G	A	C	G	T	T	G	T	G	C	C	G	-	G	T	G	G	C	G	-	-	-	-	-	-		T	C	A	G	G	C
IIa	Methylosinus trichosporium KS24b	AJ459052	C	G	C	A	C	C	T	T	C	G	G	T	A	A	G	G	A	C	G	T	T	G	T	G	C	C	G	-	G	T	G	G	C	C	-	-	-	-	-	-		T	C	A	G	G	C
IIa	Methylosinus sporium ACM 3306	FJ713040	C	G	C	A	C	C	T	T	C	G	G	T	A	A	G	G	A	C	G	T	A	-	-	-	-	-	-	-	-	-	-	-	-	-	-	-	-	-	-	-		T	C	A	G	G	C
IIa	Methanotroph M5	AF182477	C	G	C	A	C	C	T	T	C	G	G	T	A	A	G	G	A	C	G	T	C	G	T	G	C	C	G	-	G	T	G	G	C	C	-	-	-	-	-	-		T	C	A	A	G	C
IIa	Methanotrophic bacterium Y	AF533664	C	G	C	A	C	C	T	T	C	G	G	T	A	A	A	G	A	C	G	T	T	G	C	T	C	C	G	-	G	C	T	A	T	A	G	T	G	G	A	A		T	C	A	G	G	C
IIa	Methylosinus sporium KS16	AJ459030	C	G	C	A	C	C	T	T	C	G	G	T	A	A	G	G	A	C	G	T	C	G	T	G	C	C	G	-	G	T	G	G	C	C	-	-	-	-	-	-		T	C	A	G	G	C
IIa	Methylosinus sporium SK13	AJ459022	C	G	C	A	C	C	T	T	C	G	G	T	A	A	G	G	A	C	G	T	C	G	T	G	C	C	G	-	G	T	G	G	C	C	-	-	-	-	-	-		T	C	A	G	G	C
IIa	Methanotrophic alpha proteobacterium sp. RG	AY355400	C	G	C	A	C	C	T	T	C	G	G	T	A	A	G	G	A	C	G	T	C	G	T	G	-	-	-	-	-	-	-	-	-	-	-	-	-	-	-	-		T	C	A	G	G	C
IIa	Methylosinus sp. 69	DQ078504	C	G	C	A	C	C	T	T	C	A	G	T	A	A	G	-	-	-	-	-	-	-	-	-	-	-	-	-	-	-	-	-	-	-	-	-	-	-	-	-		T	C	A	G	G	C
IIa	Methylosinus sp. R-45379	HG915724	C	G	C	A	C	C	T	T	C	G	G	T	-	-	-	-	-	-	-	-	-	-	-	-	-	-	-	-	-	-	-	-	-	-	-	-	-	-	-	-		T	C	A	G	G	C
IIa	Methylosinus sp. 8.2	DQ078510	C	G	C	A	C	C	T	T	C	G	G	T	A	A	G	G	A	C	G	T	T	G	C	G	C	C	G	-	-	-	-	-	-	-	-	-	-	-	-	-		T	C	A	G	G	C
IIa	Methylosinus sp. 8.1	DQ078509	C	G	C	A	C	C	T	T	C	G	G	T	A	A	G	G	A	C	G	T	T	G	C	G	C	C	G	-	-	-	-	-	-	-	-	-	-	-	-	-		T	C	A	G	G	C
IIa	Methylosinus sp. LW3	AF150789	C	G	C	A	C	C	T	T	C	G	G	T	A	A	G	G	A	C	G	T	T	G	C	G	C	C	G	-	-	-	-	-	-	-	-	-	-	-	-	-		T	C	A	G	G	C
IIa	Methylosinus sp. LW8	AY007284	C	G	C	A	C	C	T	T	C	G	G	T	A	A	G	G	A	C	G	T	T	G	C	T	C	C	G	-	-	-	-	-	-	-	-	-	-	-	-	-		T	C	A	G	G	C
IIa	Methylosinus sp. LW8	AY007283	C	G	C	A	C	C	T	T	C	G	G	T	A	A	G	G	A	C	G	T	T	G	C	T	C	C	G	-	-	-	-	-	-	-	-	-	-	-	-	-		T	C	A	G	G	C
IIa	Methylosinus sporium SE2	AJ459006	C	G	C	A	C	C	T	T	C	G	G	T	A	A	G	G	A	C	G	T	C	G	T	G	C	C	G	-	G	T	G	G	C	C	-	-	-	-	-	-		T	C	A	G	G	C
IIa	Methylosinus sporium LC 3	DQ119048	C	G	C	A	C	C	T	T	C	G	G	T	A	A	G	G	A	C	G	T	C	G	T	G	C	C	G	-	G	T	G	G	C	C	G	C	G	T	T	C		T	C	A	G	G	C
IIa	Methylosinus sporium 20/3	AJ458994	C	G	C	A	C	C	T	T	C	G	G	T	A	A	G	G	A	C	G	T	C	G	T	G	C	C	G	-	G	T	G	G	C	C	-	-	-	-	-	-		T	C	A	G	G	C
IIa	Methylosinus sporium KS17	AJ459031	C	G	C	A	C	C	T	T	C	G	G	T	A	A	G	G	A	C	G	T	C	G	T	G	C	C	G	-	G	T	G	G	C	C	-	-	-	-	-	-		C	C	A	G	G	C
IIa	Methylosinus sp. eb-BF2A8	AB845299	C	G	C	-	-	-	-	-	-	-	-	-	-	-	-	-	-	-	-	-	-	-	-	-	-	-	-	-	-	-	-	-	-	-	-	-	-	-	-	-		T	C	A	G	G	C
IIa	Methylosinus sp. LW4	AY007282	C	G	C	A	C	C	T	T	C	G	G	T	A	A	A	G	A	C	G	T	T	G	C	G	C	C	A	-	-	-	-	-	-	-	-	-	-	-	-	-		T	C	A	G	G	C
IIa	Methylosinus sp. eb-BF4F1	AB845298	C	G	C	-	-	-	-	-	-	-	-	-	-	-	-	-	-	-	-	-	-	-	-	-	-	-	-	-	-	-	-	-	-	-	-	-	-	-	-	-		T	C	A	G	G	C
IIa	Methylosinus sp. PW1	AF150803	C	G	C	A	C	C	T	T	C	G	G	T	A	A	A	G	A	C	G	T	T	G	C	G	C	C	G	-	A	A	G	C	C	G	A	A	T	-	-	-		T	C	A	G	G	C
IIa	Methylosinus sp. B4S	AB683146	C	G	C	A	C	C	T	T	C	G	G	T	A	A	A	G	A	C	G	T	T	G	C	G	C	C	G	-	-	-	-	-	-	-	-	-	-	-	-	-		C	C	A	G	G	C
IIa	Methylosinus sporium F10/1b	AJ459026	C	G	C	A	C	C	T	T	C	G	G	T	A	A	G	G	A	C	G	T	C	G	T	G	C	C	G	-	-	-	-	-	-	-	-	-	-	-	-	-		T	C	A	G	G	C
IIa	Methylosinus sporium H1b	AJ459023	C	G	C	A	C	C	T	T	C	G	G	T	A	A	G	G	A	C	G	T	C	G	T	G	C	C	G	-	G	T	G	G	C	C	-	-	-	-	-	-		C	C	A	G	G	C
IIa	Methylosinus sporium 8	AJ459018	C	G	C	A	C	C	T	T	C	G	G	T	A	A	G	G	A	C	G	T	C	G	T	G	C	C	G	-	G	T	G	G	C	C	-	-	-	-	-	-		C	C	A	G	G	C
IIa	Methylosinus sporium 9/1	AJ459002	C	G	C	A	C	C	T	T	C	G	G	T	A	A	G	G	A	C	G	T	C	G	T	G	C	C	G	-	G	T	G	G	C	C	-	-	-	-	-	-		C	C	A	G	G	C
IIa	Methylosinus sporium 44/2	AJ458997	C	G	C	A	C	C	T	T	C	G	G	T	A	A	G	G	A	C	G	T	C	G	T	G	C	C	G	-	G	T	G	G	C	C	-	-	-	-	-	-		C	C	A	G	G	C
IIa	Methylosinus sporium SC8	AJ459011	C	G	C	A	C	C	T	T	C	G	G	T	A	A	G	G	A	C	G	T	C	G	T	G	C	C	G	-	G	T	G	G	C	C	-	-	-	-	-	-		C	C	A	G	G	C
IIa	Methylosinus sporium SD56	AJ459005	C	G	C	A	C	C	T	T	C	G	G	T	A	A	G	G	A	C	G	T	C	G	T	G	C	C	G	-	G	T	G	G	C	C	-	-	-	-	-	-		C	C	A	G	G	C
IIa	Methylosinus acidophilus 29	DQ076755	C	G	C	A	C	C	T	T	A	A	G	T	A	A	G	G	A	C	G	T	C	G	T	G	C	C	A	-	G	T	G	G	C	C	C	G	C	C	A	C		C	C	A	G	T	C
IIa	Methylosinus sporium strain M242	JN036526	C	G	C	A	C	C	T	T	C	G	G	T	A	A	G	G	A	C	G	T	C	G	T	G	C	C	G	-	G	T	G	G	C	C	G	C	S	T	T	C		C	C	A	G	G	C
IIa	Methylosinus sp. hs-BK1F13	AB845301	C	G	C	-	-	-	-	-	-	-	-	-	-	-	-	-	-	-	-	-	-	-	-	-	-	-	-	-	-	-	-	-	-	-	-	-	-	-	-	-		C	C	A	G	G	C
IIa	Methylosinus sp. eb-BF2A11	AB845309	C	G	C	-	-	-	-	-	-	-	-	-	-	-	-	-	-	-	-	-	-	-	-	-	-	-	-	-	-	-	-	-	-	-	-	-	-	-	-	-		C	C	A	G	G	C
IIa	Methylosinus sp. eb-BF2F9	AB845308	C	G	C	-	-	-	-	-	-	-	-	-	-	-	-	-	-	-	-	-	-	-	-	-	-	-	-	-	-	-	-	-	-	-	-	-	-	-	-	-		C	C	A	G	G	C
IIa	Methylosinus sp. bd-1NA6	AB845307	C	G	C	-	-	-	-	-	-	-	-	-	-	-	-	-	-	-	-	-	-	-	-	-	-	-	-	-	-	-	-	-	-	-	-	-	-	-	-	-		C	C	A	G	G	C
IIa	Methylosinus sp. hs-BK1F29	AB845302	C	G	C	-	-	-	-	-	-	-	-	-	-	-	-	-	-	-	-	-	-	-	-	-	-	-	-	-	-	-	-	-	-	-	-	-	-	-	-	-		C	C	A	G	G	C
IIa	Methylosinus sp. hs-BK1F6	AB845300	C	G	C	-	-	-	-	-	-	-	-	-	-	-	-	-	-	-	-	-	-	-	-	-	-	-	-	-	-	-	-	-	-	-	-	-	-	-	-	-		C	C	A	G	G	C
IIa	Methylosinus sp. hs-BK1F21	AB845293	C	G	C	-	-	-	-	-	-	-	-	-	-	-	-	-	-	-	-	-	-	-	-	-	-	-	-	-	-	-	-	-	-	-	-	-	-	-	-	-		C	C	A	G	G	C
IIa	Methylosinus sp. hs-BK1F20	AB845292	C	G	C	-	-	-	-	-	-	-	-	-	-	-	-	-	-	-	-	-	-	-	-	-	-	-	-	-	-	-	-	-	-	-	-	-	-	-	-	-		C	C	A	G	G	C
IIa	Methylosinus sp. bd-1F12	AB845291	C	G	C	-	-	-	-	-	-	-	-	-	-	-	-	-	-	-	-	-	-	-	-	-	-	-	-	-	-	-	-	-	-	-	-	-	-	-	-	-		C	C	A	G	G	C
IIa	Methylosinus sp. bd-1A4	AB845290	C	G	C	-	-	-	-	-	-	-	-	-	-	-	-	-	-	-	-	-	-	-	-	-	-	-	-	-	-	-	-	-	-	-	-	-	-	-	-	-		C	C	A	G	G	C
IIa	Methylosinus sp. bd-1A12	AB845287	C	G	C	-	-	-	-	-	-	-	-	-	-	-	-	-	-	-	-	-	-	-	-	-	-	-	-	-	-	-	-	-	-	-	-	-	-	-	-	-		C	C	A	G	G	C
IIa	Methylosinus sp. bd-1A11	AB845294	C	G	C	-	-	-	-	-	-	-	-	-	-	-	-	-	-	-	-	-	-	-	-	-	-	-	-	-	-	-	-	-	-	-	-	-	-	-	-	-		C	C	A	G	G	C
IIa	Methylosinus sp. bd-1A8	AB845289	C	G	C	-	-	-	-	-	-	-	-	-	-	-	-	-	-	-	-	-	-	-	-	-	-	-	-	-	-	-	-	-	-	-	-	-	-	-	-	-		C	C	A	G	G	C
IIa	Methylosinus sp. bd-1A10	AB845288	C	G	C	-	-	-	-	-	-	-	-	-	-	-	-	-	-	-	-	-	-	-	-	-	-	-	-	-	-	-	-	-	-	-	-	-	-	-	-	-		C	C	A	G	G	C
IIa	Methylosinus sp. bd-3FA3	AB845296	C	G	C	-	-	-	-	-	-	-	-	-	-	-	-	-	-	-	-	-	-	-	-	-	-	-	-	-	-	-	-	-	-	-	-	-	-	-	-	-		C	C	A	G	G	C
IIa	Methylosinus sp. bd-3FA2	AB845295	C	G	C	-	-	-	-	-	-	-	-	-	-	-	-	-	-	-	-	-	-	-	-	-	-	-	-	-	-	-	-	-	-	-	-	-	-	-	-	-		C	C	A	G	G	C
IIa	Methylosinus sp. ML116	AF510082	C	G	C	A	C	C	T	T	C	G	G	T	A	A	G	G	A	C	-	-	-	-	-	-	-	-	-	-	-	-	-	-	-	-	-	-	-	-	-	-		C	C	A	G	G	C
IIa	Methylosinus sp. ML19	AF510081	C	G	C	A	C	C	T	T	C	G	G	T	A	A	G	G	A	C	-	-	-	-	-	-	-	-	-	-	-	-	-	-	-	-	-	-	-	-	-	-		C	C	A	G	G	C
IIa	Methylosinus sp. D15a	AJ459050	C	G	C	A	C	C	T	T	C	G	G	C	A	A	G	-	-	-	-	-	-	-	-	-	-	-	-	-	-	-	-	-	-	-	-	-	-	-	-	-		C	C	A	G	G	C
IIa pmoA2	Methylocystis parvus OBBP	NZ_AJTV01000045	C	G	C	A	C	C	T	T	C	G	G	T	A	A	G	G	A	C	G	T	C	G	T	T	C	C	G	-	G	T	C	G	C	G	G	C	C	T	T	C		T	C	A	G	G	C
IIa pmoA2	Type II methanotrophic bacterium clone OTU_98	MK613991	C	G	C	A	C	C	T	T	C	G	G	T	A	A	A	G	A	C	G	T	T	G	C	T	C	C	G	-	-	-	-	-	-	-	-	-	-	-	-	-		C	C	A	G	G	C
IIa pmoA2	Methylocystis bryophila H2s	HE798546	C	G	C	A	C	C	T	T	C	G	G	C	A	A	G	G	A	T	G	T	C	G	T	T	C	C	T	-	G	T	C	G	C	C	G	C	C	T	T	C		T	C	A	G	G	C
IIa pmoA2	Methylocystis sp. F10v2a	AJ544096	C	G	C	A	C	C	T	T	C	-	-	-	-	-	-	-	-	-	-	-	-	-	-	-	-	-	-	-	-	-	-	-	-	-	-	-	-	-	-	-		T	C	A	G	G	C
IIa pmoA2	Methylocystis bryophila S284	HE798548	C	G	C	A	C	C	T	T	C	G	G	C	A	A	G	G	A	T	G	T	C	G	T	T	C	C	T	-	G	T	C	G	C	C	G	C	C	T	T	C		T	C	A	G	G	C
IIa pmoA2	Methylosinus sporium ACM 3306	FJ713041	C	G	C	A	C	C	T	T	C	G	G	C	A	A	G	G	A	C	-	-	-	-	-	-	-	-	-	-	-	-	-	-	-	-	-	-	-	-	-	-		C	C	A	G	T	C
IIa pmoA2	Methylosinus sporium SK13	AJ544100	C	G	C	A	C	C	T	T	C	-	-	-	-	-	-	-	-	-	-	-	-	-	-	-	-	-	-	-	-	-	-	-	-	-	-	-	-	-	-	-		C	C	A	G	T	C
IIa pmoA2	Methylosinus sporium 20/3	AJ544101	C	G	C	A	C	C	T	T	C	-	-	-	-	-	-	-	-	-	-	-	-	-	-	-	-	-	-	-	-	-	-	-	-	-	-	-	-	-	-	-		C	C	A	G	T	C
IIa pmoA2	Methylosinus sporium SC8	AJ544098	C	G	C	A	C	T	T	T	C	-	-	-	-	-	-	-	-	-	-	-	-	-	-	-	-	-	-	-	-	-	-	-	-	-	-	-	-	-	-	-		T	C	A	G	T	C
IIa pmoA2	Methylosinus trichosporium SM6	AJ544102	C	G	C	A	C	C	T	T	C	-	-	-	-	-	-	-	-	-	-	-	-	-	-	-	-	-	-	-	-	-	-	-	-	-	-	-	-	-	-	-		C	C	A	G	T	C
IIa pmoA2	Methylocystis sp. SC2	HE956757	C	G	C	A	C	C	T	T	C	G	G	C	A	A	G	G	A	C	G	T	G	G	T	T	C	C	G	-	G	T	C	G	C	C	G	C	C	T	T	C		T	C	A	G	G	C
IIa pmoA2	Methylosinus sporium H1b	AJ544099	C	G	C	A	T	C	T	T	C	-	-	-	-	-	-	-	-	-	-	-	-	-	-	-	-	-	-	-	-	-	-	-	-	-	-	-	-	-	-	-		T	C	A	G	G	C
IIa pmoA2	Methylocystis sp. SC2	AJ431387	C	G	C	A	C	C	T	T	C	T	G	C	A	A	A	G	A	A	A	T	G	G	T	T	C	C	G	-	G	T	C	G	C	C	-	-	-	-	-	-		T	C	A	G	G	C
IIa pmoA2	Methylocystis sp. SM16	AJ544095	C	G	C	A	C	C	T	T	C	-	-	-	-	-	-	-	-	-	-	-	-	-	-	-	-	-	-	-	-	-	-	-	-	-	-	-	-	-	-	-		T	C	A	G	G	C
IIa pmoA2	Methylocystis sp. KS9	AJ544093	C	G	C	A	C	C	T	T	C	-	-	-	-	-	-	-	-	-	-	-	-	-	-	-	-	-	-	-	-	-	-	-	-	-	-	-	-	-	-	-		T	C	A	G	G	C
IIa pmoA2	Methylocystis sp. B2/7	AJ544094	C	G	C	A	C	C	T	T	C	-	-	-	-	-	-	-	-	-	-	-	-	-	-	-	-	-	-	-	-	-	-	-	-	-	-	-	-	-	-	-		T	C	A	G	G	C
IIa pmoA2	Methylocystis sp. L6	AJ868408	C	G	C	A	C	G	T	T	C	-	-	-	-	-	-	-	-	-	-	-	-	-	-	-	-	-	-	-	-	-	-	-	-	-	-	-	-	-	-	-		T	C	A	G	G	C
IIa pmoA2	Methylocystis heyeri H2	NZ_CP046052	C	G	C	A	C	C	T	T	C	G	G	C	A	A	G	G	A	C	G	T	C	G	T	G	C	C	T	-	G	T	C	G	C	G	G	C	C	T	T	C		T	C	A	G	G	C
IIa pmoA2	Methylosinus trichosporium KS21	AJ431389	C	G	C	A	C	C	T	T	C	G	G	T	A	A	A	G	A	C	-	-	-	-	-	-	-	-	-	-	-	-	-	-	-	-	-	-	-	-	-	-		T	C	A	G	G	T
IIb	Methylocapsa aurea KYG	FN433470	C	G	C	A	C	C	T	T	C	G	G	T	A	A	G	G	A	C	G	T	C	G	T	C	G	C	G	-	G	T	C	G	C	G	-	-	-	-	-	-		T	C	A	G	G	C
IIb	Methylocapsa acidiphila B2	CT005238	C	G	C	A	C	C	T	T	C	G	G	T	A	A	G	G	A	C	G	T	C	G	T	C	G	C	G	-	G	T	T	G	C	G	G	C	C	T	T	C		T	C	A	G	G	C
IIb	Beijerinckiaceae bacterium strain MG08	CP024846	C	G	T	A	C	C	T	T	C	G	G	T	A	A	A	G	A	C	G	T	C	G	T	C	G	G	C	-	G	T	C	G	C	G	G	C	A	T	T	C		T	C	A	G	C	C
IIb	Methylocapsa palsarum NE2	NZ_FOSN01000007	A	G	G	A	C	C	T	T	C	G	G	T	A	A	G	G	A	C	G	T	C	G	T	T	C	C	G	-	G	T	C	G	C	G	G	C	C	T	T	C		T	C	T	C	C	C
unknown	Nocardioides luteus strain BAFB	JZDQ02000005	C	G	C	A	C	C	T	T	C	C	T	C	G	G	C	G	A	G	A	C	C	C	A	G	T	A	C	-	G	T	C	T	C	G	C	T	G	G	C	C		G	C	A	A	C	C
unknown	Nocardioides luteus strain BAFB	JZDQ01000002	C	G	C	A	C	C	T	T	C	C	T	C	G	G	C	G	A	G	A	C	C	C	A	G	T	A	C	-	G	T	C	T	C	G	C	T	G	G	C	C		G	C	A	A	C	C
unknown	Nocardioidaceae bacterium Broad-1	ADVI01000043	C	G	C	A	C	C	T	T	C	C	T	C	G	G	T	G	A	G	A	C	C	C	A	G	T	A	C	-	G	T	C	T	C	G	C	T	G	G	C	G		G	C	A	G	C	C
unknown	Mycobacterium chubuense NBB4	CP003054	A	A	G	G	C	C	C	T	C	G	T	C	A	G	C	A	A	C	A	T	C	A	C	C	A	T	C	-	G	T	C	G	T	C	T	C	C	G	T	G		G	G	C	G	C	C
unknown	Mycobacterium chubuense NBB4	GU174751	A	A	G	G	C	C	C	T	C	G	T	C	A	G	C	A	A	C	A	T	C	A	C	C	A	T	C	-	G	T	C	G	T	C	T	C	C	G	T	G		G	G	C	G	C	C
unknown	Mycobacterium rhodesiae NBB3	CP003169	C	G	C	G	C	G	C	T	C	G	T	C	G	G	T	G	A	C	A	T	C	A	C	C	A	T	C	-	G	T	G	G	T	G	G	C	C	T	T	C		G	C	A	G	G	C
unknown	Nocardioides sp. CF8	HM623169	C	G	G	G	C	G	C	T	G	G	T	G	G	A	G	A	A	C	A	T	C	A	C	C	A	T	G	-	G	T	G	G	T	G	T	C	C	T	T	C		G	C	A	G	C	C
unknown	Hydrogenophaga pseudoflava strain DSM	CP037867	A	G	G	A	C	G	T	T	C	G	G	T	G	A	T	G	C	G	G	T	G	A	C	G	C	C	G	-	C	T	G	A	C	G	G	C	G	G	T	G		G	G	T	T	C	C
unknown	Haliea sp. ETY-M	AB691746	C	G	A	A	C	C	T	T	T	G	G	C	G	G	G	G	A	G	T	C	C	G	C	G	A	T	C	-	A	T	C	G	C	G	T	C	G	T	T	C		T	C	T	G	C	C
unknown	Haliea sp. ETY-M	LC064121	C	G	A	A	C	C	T	T	T	G	G	C	G	G	G	G	A	G	T	C	C	G	C	G	A	T	C	-	A	T	C	G	C	G	T	C	G	T	T	C		T	C	T	G	C	C
unknown	Haliea sp. ETY-NAG	AB691747	C	G	T	A	C	C	T	T	C	G	G	T	G	G	A	G	A	A	T	C	C	G	C	G	C	T	C	-	A	T	T	G	C	A	T	C	G	T	T	C		A	G	T	G	C	C
unknown	Clone 264 (this study)	LC716093	C	G	C	A	C	C	T	T	C	G	G	T	G	G	C	C	A	T	T	C	C	G	C	G	G	T	G	-	G	T	T	T	C	C	-	-	-	-	-	-		C	T	T	G	C	C
unknown	Clone 331 (this study)	LC716094	C	G	C	A	C	C	T	T	C	G	G	T	G	G	C	C	A	T	T	C	C	G	C	G	G	T	G	-	G	T	T	T	C	C	-	-	-	-	-	-		C	T	T	G	C	C
unknown	Clone 267 (this study)	LC716095	C	G	C	A	C	C	T	T	C	G	G	T	G	G	C	C	A	T	T	C	C	G	C	G	G	T	G	-	G	T	T	T	C	C	-	-	-	-	-	-		C	T	T	G	C	C
unknown	Clone 275 (this study)	LC716096	C	G	C	A	C	C	T	T	C	G	G	T	G	G	C	C	A	T	T	C	C	G	C	G	G	T	G	-	G	T	T	T	C	C	-	-	-	-	-	-		C	T	T	G	C	C
unknown	Clone 248 (this study)	LC716097	C	G	C	A	C	C	T	T	C	G	G	T	G	G	C	C	A	T	T	C	C	G	C	G	G	T	G	-	G	T	T	T	C	C	-	-	-	-	-	-		C	T	T	G	C	C
unknown	Azoarcus sp. DD4	CP022958	C	G	T	A	C	T	T	T	C	G	G	T	G	G	C	C	A	C	T	C	G	G	C	T	T	G	G	-	G	T	C	G	C	T	T	C	G	T	T	C		C	C	T	G	C	C
III	Methylacidiphilum kamchatkense Kam1	CP037899	A	G	A	A	G	T	T	T	T	G	C	A	G	G	G	G	G	A	G	T	G	C	T	T	G	G	C	-	G	T	T	T	C	T	G	C	A	T	T	C		T	G	T	G	C	C
III	Methylacidiphilum fumariolicum SolV	EF591086	A	G	A	A	G	T	T	T	T	G	C	A	G	G	G	G	G	A	G	T	G	C	T	T	G	G	C	-	G	T	T	T	C	C	G	C	A	T	T	C		T	G	T	G	C	C
III	Methylacidiphilum infernorum V4	EU223859	A	G	G	A	G	C	T	T	T	G	C	G	G	G	A	G	G	C	G	T	A	T	T	G	G	G	A	-	G	T	G	T	C	G	G	C	C	T	T	C		T	G	T	G	C	C
III	Methylacidiphilum sp. RTK17.1	KU509368	A	G	G	A	G	C	T	T	T	G	C	G	G	G	A	G	G	C	G	T	A	T	T	G	G	G	A	-	G	T	G	T	C	G	G	C	C	T	T	C		T	G	T	G	C	C
III	Methylacidiphilum infernorum V4	EU223862	A	G	A	A	G	C	T	T	T	G	C	C	G	G	T	G	G	T	G	T	T	C	T	T	G	G	G	-	G	T	A	T	C	G	G	C	A	T	T	C		C	G	T	C	C	C
III	Methylacidiphilum fumariolicum strain SolV	EF591085	A	G	A	A	G	C	T	T	T	G	C	T	G	G	A	G	G	C	G	T	G	C	T	T	G	G	C	-	G	T	C	T	C	G	G	C	A	T	T	T		T	G	T	C	C	C
III	Methylacidiphilum kamchatkense Kam1	CP037899	A	G	A	A	G	C	T	T	T	G	C	T	G	G	A	G	G	C	G	T	G	C	T	T	G	G	A	-	G	T	C	T	C	G	G	C	A	T	T	T		T	G	T	T	C	C
III	Methylacidiphilum kamchatkense Kam1	CP037899	A	G	G	A	G	C	T	T	T	G	C	T	G	G	C	G	G	C	G	T	G	C	T	T	G	G	A	-	G	T	C	T	C	C	G	C	T	T	T	C		T	G	T	G	C	C
III	Methylacidiphilum kamchatkense Kam1	CP037899	C	G	T	A	C	T	T	T	T	G	A	A	G	G	G	G	G	A	G	C	C	T	T	A	G	G	C	-	C	C	G	G	C	C	A	T	A	T	T	C		T	C	A	A	C	C
III	Methylacidiphilum fumariolicum SolV	EF591087	C	G	G	A	C	C	T	T	T	G	A	A	G	G	G	G	G	A	G	C	C	T	T	A	G	G	C	-	C	C	A	G	C	C	A	T	A	T	T	C		T	C	A	A	C	C
III	Methylacidiphilum infernorum V4	EU223855	C	G	T	A	C	A	T	T	T	G	A	A	G	G	A	G	G	A	G	C	T	T	T	A	G	G	A	-	C	C	G	G	C	T	A	T	A	T	T	T		T	C	A	A	C	C
unknown	Methylococcaceae bacterium ET-HIRO	AB453963	C	G	T	A	C	A	T	T	T	G	G	T	G	G	C	G	A	G	T	C	T	G	C	T	C	T	A	-	A	T	T	G	C	C	T	C	T	T	T	C		T	G	T	G	C	C
unknown	Methylococcaceae bacterium ET-SHO	AB453961	C	G	T	A	C	C	T	T	C	G	G	T	G	G	T	G	A	G	T	C	G	G	C	G	A	T	C	-	A	T	T	G	C	T	T	C	T	T	T	C		C	G	T	C	C	C
unknown	Methylococcaceae bacterium ET-SHO	AB453960	A	G	A	A	C	C	T	T	C	G	G	G	G	G	C	G	A	G	T	C	G	A	C	C	A	T	C	-	G	T	A	T	C	C	A	G	T	T	T	T		A	G	T	T	C	C
unknown	Methylococcaceae bacterium ET-HIRO	AB453962	C	G	A	A	C	G	T	T	T	G	G	T	G	G	G	G	A	A	T	C	G	A	C	A	G	C	G	-	G	T	T	T	C	A	A	G	T	T	T	C		C	G	T	G	C	C
amoA	Nitrosomonas marina Nm22	AJ388586	C	G	A	A	C	G	T	T	T	G	G	A	G	G	T	C	A	C	A	C	G	A	C	G	G	T	A	-	A	T	T	G	C	A	G	C	G	T	T	C		T	C	T	G	C	C
amoA	Nitrosomonas marina Nm22	AJ388587	C	G	A	A	C	G	T	T	T	G	G	A	G	G	T	C	A	C	A	C	G	A	C	G	G	T	A	-	A	T	T	G	C	A	G	C	G	T	T	C		T	C	T	G	C	C
amoA	Nitrosomonas marina	AF272405	C	G	A	A	C	G	T	T	T	G	G	A	G	G	T	C	A	C	A	C	G	A	C	G	G	T	A	-	A	T	T	G	C	A	G	C	G	T	T	C		T	C	T	G	C	C
amoA	Nitrosomonas sp. NM51	AF272412	C	G	A	A	C	G	T	T	T	G	G	T	G	G	A	C	A	C	A	C	G	A	C	G	G	T	A	-	A	T	T	G	C	A	G	C	G	T	T	C		C	T	T	G	C	C
amoA	Nitrosomonas aestuarii	AF272400	C	G	A	A	C	G	T	T	T	G	G	T	G	G	T	C	A	C	A	C	C	A	C	G	G	T	G	-	A	T	T	G	C	A	G	C	A	T	T	C		T	C	T	G	C	C
amoA	Nitrosomonas aestuarii	AJ298707	C	G	A	A	C	G	T	T	T	G	G	T	G	G	T	C	A	C	A	C	C	A	C	G	G	T	G	-	A	T	T	G	C	A	G	C	A	T	T	C		T	C	T	G	C	C
amoA	Nitrosomonas sp. NS20	AB212172	C	G	A	A	C	G	T	T	T	G	G	T	G	G	T	C	A	T	A	C	G	A	C	G	G	T	G	-	A	T	T	G	C	C	G	C	G	T	T	C		T	T	T	A	C	C
amoA	Nitrosomonas sp. N2005	EU670848	C	G	G	A	C	G	T	T	T	G	G	T	G	G	T	C	A	T	A	C	G	A	C	G	G	T	G	-	A	T	T	G	C	C	G	C	G	T	T	C		T	T	T	A	C	C
amoA	Nitrosomonas sp. Nm143	AY123816	C	G	T	A	C	C	T	T	T	G	G	T	G	G	T	C	A	C	A	C	G	A	C	G	G	T	T	-	T	T	T	G	C	G	G	C	A	T	T	C		C	T	T	A	C	C
amoA	Nitrosomonas ureae Nm10	AJ388584	C	G	T	A	C	C	T	T	T	G	G	T	G	G	T	C	A	C	A	C	C	A	C	G	G	T	G	-	A	T	T	G	C	T	G	C	G	T	T	T		C	T	T	G	C	C
amoA	Nitrosomonas ureae	AF272403	C	G	T	A	C	C	T	T	T	G	G	T	G	G	T	C	A	C	A	C	C	A	C	G	G	T	G	-	A	T	T	G	C	T	G	C	G	T	T	T		C	T	T	G	C	C
amoA	Nitrosomonas ureae Nm10	AJ388585	C	G	T	A	C	C	T	T	T	G	G	T	G	G	T	C	A	C	A	C	C	A	C	G	G	T	G	-	A	T	T	G	C	T	G	C	G	T	T	T		C	T	T	G	C	C
amoA	Nitrosomonas sp. Nm59	AY123831	C	G	T	A	C	G	T	T	T	G	G	T	G	G	A	C	A	C	A	C	C	A	C	A	G	T	G	-	A	T	T	G	C	G	G	C	C	T	T	C		C	T	T	A	C	C
amoA	Nitrosomonas sp. Nm84	AY123818	C	G	T	A	C	A	T	T	C	G	G	T	G	G	T	C	A	C	A	C	C	A	C	A	G	T	G	-	A	T	T	G	C	A	G	C	G	T	T	C		C	T	T	A	C	C
amoA	Nitrosomonas sp. NL7	AY958704	C	G	C	A	C	C	T	T	T	G	G	T	G	G	A	C	A	C	A	C	C	A	C	A	G	T	G	-	A	T	T	G	C	A	G	C	G	T	T	C		C	T	T	A	C	C
amoA	Nitrosomonas oligotropha	AF272406	C	G	A	C	C	C	T	T	T	G	G	T	G	G	A	C	A	C	A	C	C	A	C	A	G	T	G	-	A	T	T	G	C	A	G	C	G	T	T	C		C	T	T	A	C	C
amoA	Nitrosomonas sp. Nm47	AY123830	C	G	C	A	C	C	T	T	T	G	G	T	G	G	A	C	A	C	A	C	C	A	C	G	G	T	A	-	A	T	T	G	C	A	G	C	G	T	T	C		C	T	T	A	C	C
amoA	Nitrosomonas sp. Nm86	AY123819	C	G	T	A	C	C	T	T	T	G	G	T	G	G	A	C	A	C	A	C	C	A	C	A	G	T	G	-	A	T	T	G	C	A	G	C	G	T	T	C		C	T	T	A	C	C
amoA	Bacterium amoA.26.Sali.kultur	AY795808	C	G	T	A	C	C	T	T	C	G	G	T	G	G	T	C	A	T	A	C	T	A	C	G	G	T	G	-	A	T	T	G	C	T	G	C	A	T	T	C		T	C	T	C	C	C
amoA	Nitrosomonas sp. Nm41	AF272410	C	G	T	A	C	C	T	T	T	G	G	T	G	G	T	C	A	T	A	C	C	A	C	N	G	T	T	-	A	T	T	G	C	T	G	C	A	T	T	C		C	T	T	G	C	C
amoA	Nitrosomonas sp. Nm58	AY123820	C	G	T	A	C	C	T	T	T	G	G	T	G	G	T	C	A	T	A	C	C	A	C	C	G	T	T	-	A	T	T	G	C	T	G	C	A	T	T	C		C	T	T	G	C	C
amoA	Nitrosomonas sp. Nm33	AF272408	C	G	T	A	C	C	T	T	C	G	G	T	G	G	T	C	A	T	A	C	C	A	C	A	G	T	A	-	A	T	T	G	C	T	G	C	A	T	T	C		C	T	T	G	C	C
amoA	Nitrosomonas communis	AF272399	C	G	T	A	C	C	T	T	T	G	G	T	G	G	C	C	A	T	A	C	C	A	C	T	G	T	C	-	A	T	T	G	C	T	G	C	C	T	T	C		T	C	T	G	C	C
amoA	Nitrosomonas nitrosa	AF272404	C	G	T	A	C	C	T	T	T	G	G	C	G	G	C	C	A	T	A	C	C	A	C	G	G	T	G	-	A	T	T	G	C	T	G	C	G	T	T	C		C	T	T	G	C	C
amoA	Nitrosomonas sp. Nm148	AY123815	C	G	T	A	C	C	T	T	T	G	G	T	G	G	C	C	A	T	A	C	C	A	C	G	G	T	G	-	A	T	T	G	C	T	G	C	G	T	T	C		C	T	T	G	C	C
amoA	Nitrosomonas nitrosa	AJ238495	C	G	T	A	C	C	T	T	T	G	G	C	G	G	C	C	A	T	A	C	C	A	C	G	G	T	G	-	A	T	T	G	C	T	G	C	G	T	T	C		C	T	T	G	C	C
amoA	Nitrosomonas nitrosa Nm90	AJ298714	C	G	T	A	C	C	T	T	T	G	G	C	G	G	C	C	A	T	A	C	C	A	C	G	G	T	G	-	A	T	T	G	C	T	G	C	G	T	T	C		C	T	T	G	C	C
amoA	Nitrosomonas sp. Nm104	AF272409	C	G	T	A	C	C	T	T	T	G	G	T	G	G	T	C	A	T	A	C	C	A	C	A	G	T	A	-	A	T	T	G	C	G	G	C	A	T	T	T		C	T	T	G	C	C
amoA	Nitrosomonas sp. Nm107	AF272407	C	G	T	A	C	C	T	T	T	G	G	T	G	G	T	C	A	T	A	C	C	A	C	A	G	T	A	-	A	T	T	G	C	G	G	C	A	T	T	T		C	T	T	G	C	C
amoA	Nitrosomonas sp. Nm93	AF272401	C	G	T	A	C	C	T	T	T	G	G	T	G	G	T	C	A	T	A	C	C	A	C	A	G	T	A	-	A	T	T	G	C	G	G	C	A	T	T	T		C	T	T	G	C	C
amoA	Nitrosococcus mobilis Nc2	AJ298701	C	G	T	A	C	C	T	T	T	G	G	T	G	G	T	C	A	T	A	C	C	A	C	A	G	T	A	-	A	T	T	G	C	G	G	C	A	T	T	T		C	T	T	G	C	C
amoA	Nitrosococcus oceani Nc10	AJ298699	C	G	T	A	C	C	T	T	T	G	G	T	G	G	T	C	A	T	A	C	C	A	C	A	G	T	A	-	A	T	T	G	C	G	G	C	A	T	T	T		C	T	T	G	C	C
amoA	Nitrosomonas halophila	AF272398	C	G	T	A	C	C	T	T	C	G	G	T	G	G	A	C	A	C	A	C	C	A	C	G	G	T	T	-	A	T	T	G	C	T	G	C	A	T	T	C		C	C	T	G	C	C
amoA	Nitrosomonas halophila Nm1	AJ238541	C	G	T	A	C	C	T	T	C	G	G	T	G	G	A	C	A	C	A	C	C	A	C	G	G	T	T	-	A	T	T	G	C	T	G	C	A	T	T	C		C	C	T	G	C	C
amoA	Nitrosomonas oligotropha Nm45	AJ298709	C	G	T	A	C	C	T	T	C	G	G	T	G	G	A	C	A	C	A	C	C	A	C	G	G	T	T	-	A	T	T	G	C	T	G	C	A	T	T	C		C	C	T	G	C	C
amoA	Nitrosomonas halophila Nm1	AJ298704	C	G	T	A	C	C	T	T	C	G	G	T	G	G	A	C	A	C	A	C	C	A	C	G	G	T	T	-	A	T	T	G	C	T	G	C	A	T	T	C		C	C	T	G	C	C
amoA	Nitrosomonas halophila ANs1	AY026907	C	G	T	T	A	C	T	T	C	G	G	T	G	A	G	C	A	C	A	C	C	A	C	G	G	T	T	-	A	T	C	G	C	C	G	C	A	T	T	C		T	C	T	G	C	C
amoA	Nitrosomonas cryotolerans Nm55	AJ298712	C	G	T	A	C	C	T	T	T	G	G	T	G	G	A	C	A	T	A	C	G	A	C	C	G	T	G	-	A	T	T	G	C	C	G	C	A	T	T	C		C	T	T	G	C	C
amoA	Nitrosomonas cryotolerans	AF272402	C	G	T	A	C	C	T	T	T	G	G	T	G	G	A	C	A	T	A	C	G	A	C	C	G	T	G	-	A	T	T	G	C	C	G	C	A	T	T	C		C	T	T	G	C	C
amoA	Nitrosomonas cryotolerans ATCC 49181	AF314753	C	G	T	A	C	C	T	T	T	G	G	T	G	G	A	C	A	T	A	C	G	A	C	C	G	T	G	-	A	T	T	G	C	C	G	C	A	T	T	C		C	T	T	G	C	C
amoA	Nitrosomonas sp. IWT514	AB900135	C	G	T	A	C	C	T	T	T	G	G	T	G	G	T	C	A	C	A	C	G	A	C	A	G	T	T	-	A	T	T	G	C	A	G	C	A	T	T	C		C	T	T	G	C	C
amoA	Nitrosomonas stercoris KYUHI-S	AB900134	C	G	T	A	C	C	T	T	T	G	G	T	G	G	T	C	A	C	A	C	G	A	C	A	G	T	T	-	A	T	T	G	C	A	G	C	A	T	T	C		C	T	T	G	C	C
amoA	Nitrosomonas stercoris KYUHI-S	AP019755	C	G	T	A	C	C	T	T	T	G	G	T	G	G	T	C	A	C	A	C	G	A	C	A	G	T	T	-	A	T	T	G	C	A	G	C	A	T	T	C		C	T	T	G	C	C
amoA	Nitrosomonas stercoris KYUHI-S	AP019755	C	G	T	A	C	C	T	T	T	G	G	T	G	G	T	C	A	C	A	C	G	A	C	A	G	T	T	-	A	T	T	G	C	A	G	C	A	T	T	C		C	T	T	G	C	C
amoA	Nitrosomonas eutropha strain Nm14	FMTW01000055	C	G	T	A	C	C	T	T	T	G	G	T	G	G	T	C	A	C	A	C	C	A	C	A	G	T	T	-	A	T	T	G	C	G	G	C	A	T	T	C		T	C	T	G	C	C
amoA	Nitrosomonas sp. CNS332	DQ228468	C	G	T	A	T	C	T	T	T	G	G	T	G	G	T	C	A	C	A	C	C	A	C	A	G	T	T	-	A	T	T	G	C	G	G	C	A	T	T	C		T	C	T	G	C	C
amoA	Nitrosomonas eutropha strain Nm38	FNNM01000040	C	G	T	A	C	C	T	T	T	G	G	T	G	G	T	C	A	C	A	C	C	A	C	A	G	T	T	-	A	T	T	G	C	G	G	C	A	T	T	C		T	C	T	G	C	C
amoA	Nitrosomonas sp. TK794	AB031869	C	G	T	A	C	C	T	T	T	G	G	T	G	G	T	C	A	C	A	C	C	A	C	A	G	T	T	-	A	T	T	G	C	G	G	C	A	T	T	C		T	C	T	G	C	C
amoA	Nitrosomonas sp. IWT202	AB900136	C	G	T	A	C	C	T	T	T	G	G	T	G	G	T	C	A	C	A	C	C	A	C	A	G	T	T	-	A	T	T	G	C	A	G	C	A	T	T	C		T	C	T	G	C	C
amoA	Nitrosomonas europaea C-91	Z97861	C	G	T	A	C	C	T	T	T	G	G	T	G	G	T	C	A	C	A	C	C	A	C	A	G	T	T	-	A	T	T	G	C	A	G	C	A	T	T	C		T	C	T	G	C	C
amoA	Nitrosomonas sp. K1	AB900137	C	G	T	A	C	C	T	T	T	G	G	T	G	G	T	C	A	C	A	C	C	A	C	A	G	T	T	-	A	T	T	G	C	G	G	C	A	T	T	C		T	C	T	G	C	C
amoA	Nitrosomonas sp. F6	AJ298693	C	G	T	A	C	C	T	T	T	G	G	T	G	G	T	C	A	C	A	C	C	A	C	A	G	T	T	-	A	T	T	G	C	A	G	C	A	T	T	C		T	C	T	G	C	C
amoA	Nitrosospira sp. F3	AJ298691	C	G	T	A	C	C	T	T	T	G	G	T	G	G	T	C	A	C	A	C	C	A	C	A	G	T	T	-	A	T	T	G	C	A	G	C	A	T	T	C		T	C	T	G	C	C
amoA	Nitrosomonas eutropha Nm57	AJ298713	C	G	T	A	C	C	T	T	T	G	G	T	G	G	T	C	A	C	A	C	C	A	C	A	G	T	T	-	A	T	T	G	C	A	G	C	A	T	T	C		T	C	T	G	C	C
amoA	Nitrosomonas sp. A7	KF194201	C	G	T	A	C	C	T	T	T	G	G	T	G	G	C	C	A	C	A	C	C	A	C	G	G	T	T	-	A	T	T	G	C	A	G	C	G	T	T	C		T	C	T	G	C	C
amoA	Nitrosomonas sp. IWT310	DQ228467	C	G	T	A	C	C	T	T	T	G	G	T	G	G	T	C	A	C	A	C	C	A	C	A	G	T	T	-	A	T	T	G	C	A	G	C	A	T	T	C		T	C	T	G	C	C
amoA	Nitrosomonas eutropha C91	U51630	C	G	T	A	C	C	T	T	T	G	G	T	G	G	T	C	A	C	A	C	C	A	C	A	G	T	T	-	A	T	T	G	C	A	G	C	A	T	T	C		T	C	T	G	C	C
amoA	Nitrosomonas eutropha strain Nm56	FNYF01000053	C	G	T	A	C	C	T	T	T	G	G	T	G	G	T	C	A	C	A	C	C	A	C	A	G	T	T	-	A	T	T	G	C	A	G	C	A	T	T	C		T	C	T	G	C	C
amoA	Nitrosomonas eutropha C91	CP000450	C	G	T	A	C	C	T	T	T	G	G	T	G	G	T	C	A	C	A	C	C	A	C	A	G	T	T	-	A	T	T	G	C	A	G	C	A	T	T	C		T	C	T	G	C	C
amoA	Nitrosomonas eutropha C91	CP000450	C	G	T	A	C	C	T	T	T	G	G	T	G	G	T	C	A	C	A	C	C	A	C	A	G	T	T	-	A	T	T	G	C	A	G	C	A	T	T	C		T	C	T	G	C	C
amoA	Nitrosomonas eutropha C91	U72670	C	G	T	A	C	C	T	T	T	G	G	T	G	G	T	C	A	C	A	C	C	A	C	A	G	T	T	-	A	T	T	G	C	A	G	C	A	T	T	C		T	C	T	G	C	C
amoA	Nitrosomonas sp. GH22	AF327917	C	G	T	A	C	C	T	T	T	G	G	T	G	G	T	C	A	C	A	C	C	A	C	A	G	T	T	-	A	T	T	G	C	G	G	C	A	T	T	C		T	C	T	G	C	C
amoA	Nitrosomonas sp. ENI-11	AB079055	C	G	T	A	C	C	T	T	T	G	G	T	G	G	A	C	A	T	A	C	C	A	C	A	G	T	T	-	A	T	T	G	C	A	G	C	G	T	T	C		T	C	T	G	C	C
amoA	Nitrosomonas sp. ENI-11	AB079054	C	G	T	A	C	C	T	T	T	G	G	T	G	G	A	C	A	T	A	C	C	A	C	A	G	T	T	-	A	T	T	G	C	A	G	C	G	T	T	C		T	C	T	G	C	C
amoA	Nitrosomonas europaea ATCC 19178	JN099309	C	G	T	A	C	C	T	T	T	G	G	T	G	G	T	C	A	T	A	C	C	A	C	A	G	T	T	-	A	T	T	G	C	A	G	C	A	T	T	C		T	T	T	G	C	C
amoA	Nitrosomonas europaea C-31	AB070981	C	G	T	A	C	C	T	T	T	G	G	T	G	G	T	C	A	T	A	C	C	A	C	A	G	T	T	-	A	T	T	G	C	A	G	C	A	T	T	C		T	T	T	G	C	C
amoA	Nitrosomonas europaea Nm50	AJ298710	C	G	T	A	C	C	T	T	T	G	G	T	G	G	T	C	A	T	A	C	C	A	C	A	G	T	T	-	A	T	T	G	C	A	G	C	A	T	T	C		T	T	T	G	C	C
amoA	Nitrosomonas sp. Nm103	AF272411	C	G	T	A	C	C	T	T	T	G	G	T	G	G	T	C	A	T	A	C	C	A	C	A	G	T	T	-	A	T	T	G	C	A	G	C	A	T	T	C		T	T	T	G	C	C
amoA	Nitrosococcus sp. LT-3	JN367455	C	G	T	A	C	C	T	T	T	G	G	T	G	G	T	C	A	T	A	C	C	A	C	A	G	T	T	-	A	T	T	G	C	A	G	C	A	T	T	C		T	C	T	G	C	C
amoA	Nitrosomonas sp. LT-4	JN367456	C	G	T	A	C	C	T	T	T	G	G	T	G	G	T	C	A	T	A	C	C	A	C	A	G	T	T	-	A	T	T	G	C	A	G	C	A	T	T	C		T	C	T	G	C	C
amoA	Nitrosomonas sp. ML1	AY958703	C	G	T	A	C	C	T	T	T	G	G	T	G	G	A	C	A	T	A	C	C	A	C	A	G	T	T	-	A	T	T	G	C	A	G	C	G	T	T	C		T	C	T	G	C	C
amoA	Nitrosomonas sp. LT-5	JN367457	C	G	T	A	C	C	T	T	C	G	G	T	G	G	T	C	A	C	A	C	C	A	C	A	G	T	T	-	A	T	T	G	C	G	G	C	A	T	T	C		T	C	T	G	C	C
amoA	Nitrosomonas sp. LT-1	JN367453	C	G	T	A	C	C	T	T	C	G	G	T	G	G	T	C	G	C	A	C	C	A	C	A	G	T	T	-	A	T	T	G	C	G	G	C	A	T	T	C		T	C	T	G	C	C
amoA	Nitrosomonas sp. LT-2	JN367454	C	G	T	A	C	C	T	T	C	G	G	T	G	G	T	C	A	C	A	C	C	A	C	G	G	T	T	-	A	T	T	G	C	G	G	C	A	T	T	C		T	C	T	G	C	C
amoA	Nitrosomonas sp. A2	KF194200	C	G	T	A	C	C	T	T	C	G	G	T	G	G	T	C	A	C	A	C	C	A	C	G	G	T	T	-	A	T	T	G	C	G	G	C	A	T	T	C		T	C	T	G	C	C
amoA	Nitrosomonas europaea	AF058691	C	G	T	A	C	C	T	T	T	G	G	T	G	G	T	C	A	T	A	C	C	A	C	A	G	T	T	-	A	T	T	G	C	A	G	C	A	T	T	C		T	T	T	G	C	C
amoA	Nitrosomonas europaea strain Nm35	FOID01000069	C	G	T	A	C	C	T	T	T	G	G	T	G	G	T	C	A	T	A	C	C	A	C	A	G	T	T	-	A	T	T	G	C	A	G	C	A	T	T	C		T	T	T	G	C	C
amoA	Nitrosomonas europaea strain Nm50	FNNX01000068	C	G	T	A	C	C	T	T	T	G	G	T	G	G	T	C	A	T	A	C	C	A	C	A	G	T	T	-	A	T	T	G	C	A	G	C	A	T	T	C		T	T	T	G	C	C
amoA	Nitrosomonas europaea strain ATCC 25978	FUWK01000078	C	G	T	A	C	C	T	T	T	G	G	T	G	G	T	C	A	T	A	C	C	A	C	A	G	T	T	-	A	T	T	G	C	A	G	C	A	T	T	C		T	T	T	G	C	C
amoA	Nitrosomonas europaea ATCC 19718	AL954747	C	G	T	A	C	C	T	T	T	G	G	T	G	G	T	C	A	T	A	C	C	A	C	A	G	T	T	-	A	T	T	G	C	A	G	C	A	T	T	C		T	T	T	G	C	C
amoA	Nitrosomonas europaea ATCC 19718	AL954747	C	G	T	A	C	C	T	T	T	G	G	T	G	G	T	C	A	T	A	C	C	A	C	A	G	T	T	-	A	T	T	G	C	A	G	C	A	T	T	C		T	T	T	G	C	C
amoA	Nitrosomonas europaea	AF058692	C	G	T	A	C	C	T	T	T	G	G	T	G	G	T	C	A	T	A	C	C	A	C	A	G	T	T	-	A	T	T	G	C	A	G	C	A	T	T	C		T	T	T	G	C	C
amoA	Nitrosomonas europaea	L08050	C	G	T	A	C	C	T	T	T	G	G	T	G	G	T	C	A	T	A	C	C	A	C	A	G	T	T	-	A	T	T	G	C	A	G	C	A	T	T	C		T	T	T	G	C	C
amoA	Nitrosolobus multiformis NCIMB 11849	U31649	C	G	T	A	C	C	T	T	T	G	G	T	G	G	T	C	A	T	A	C	C	A	C	A	G	T	T	-	A	T	T	G	C	A	-	-	-	-	-	-		T	T	T	G	C	C
amoA	Nitrosomonas europaea M103	AF037107	C	G	T	A	C	C	T	T	T	G	G	T	G	G	T	C	A	T	A	C	C	A	C	A	G	T	T	-	A	T	T	G	C	A	G	C	A	T	T	C		T	T	T	G	C	C
amoA	Nitrosococcus mobilis A25	AF037108	C	G	T	A	C	C	T	T	T	G	G	T	G	G	T	C	A	T	A	C	C	A	C	A	G	T	T	-	A	T	T	G	C	A	G	C	A	T	T	C		T	T	T	G	C	C
amoA	Nitrosomonas sp. OZK11	DQ228469	C	G	T	A	C	C	T	T	T	G	G	T	G	G	T	C	A	T	A	C	C	A	C	A	G	T	T	-	A	T	T	G	C	A	G	C	A	T	T	C		T	C	T	G	C	C
amoA	Nitrosomonas sp. URW	AF339040	C	G	A	A	C	G	T	T	T	G	G	T	G	G	T	C	A	C	A	C	C	A	C	G	G	T	G	-	A	T	T	G	C	A	G	C	G	T	T	C		T	C	T	G	C	C
amoA	Nitrosomonas sp. NO3W	AF339039	C	G	A	A	C	G	T	T	T	G	G	T	G	G	T	C	A	C	A	C	C	A	C	G	G	T	G	-	A	T	T	G	C	A	G	C	G	T	T	C		T	C	T	G	C	C
amoA	Nitrosomonas sp. C-45	AF339041	C	G	A	A	C	G	T	T	T	G	G	T	G	G	T	C	A	C	A	C	C	A	C	G	G	T	G	-	A	T	T	G	C	A	G	C	G	T	T	C		T	C	T	G	C	C
amoA	Nitrosomonas sp. C-56	AF339038	C	G	A	A	C	G	T	T	T	G	G	T	G	G	A	C	A	C	A	C	G	A	C	G	G	T	A	-	A	T	T	G	C	A	G	C	G	T	T	C		C	T	T	G	C	C
amoA	Nitrosomonas sp. C-113a	AF339042	C	G	A	A	C	G	T	T	T	G	G	T	G	G	G	C	A	C	A	C	G	A	C	G	G	T	A	-	A	T	T	G	C	A	G	C	G	T	T	C		C	C	T	G	C	C
amoA	Nitrosomonas sp. TA-921i-NH4	AF339043	A	G	G	A	C	A	T	T	T	G	G	T	G	G	T	C	A	T	A	C	G	A	C	C	G	T	G	-	A	T	A	G	C	G	G	C	G	T	T	C		C	C	T	G	C	C
amoA	Nitrosomonas sp. AL212	CP002552	C	G	T	A	C	T	T	T	T	G	G	T	G	G	C	C	A	C	A	C	C	A	C	G	G	T	G	-	A	T	T	G	C	C	G	C	G	T	T	C		C	T	T	G	C	C
amoA	Nitrosomonas sp. AL212	CP002552	C	G	T	A	C	T	T	T	T	G	G	T	G	G	C	C	A	C	A	C	C	A	C	G	G	T	G	-	A	T	T	G	C	C	G	C	G	T	T	C		C	T	T	G	C	C
amoA	Nitrosomonas sp. AL212	CP002552	C	G	T	A	C	T	T	T	T	G	G	T	G	G	C	C	A	C	A	C	C	A	C	G	G	T	G	-	A	T	T	G	C	C	G	C	G	T	T	C		C	T	T	G	C	C
amoA	Nitrosomonas sp. AL212	AF327918	C	G	T	A	C	T	T	T	T	G	G	T	G	G	C	C	A	C	A	C	C	A	C	G	G	T	G	-	A	T	T	G	C	C	G	C	G	T	T	C		C	T	T	G	C	C
amoA	Nitrosomonas sp. Is79A3	CP002876	C	G	T	A	C	G	T	T	T	G	G	T	G	G	A	C	A	C	A	C	C	A	C	A	G	T	G	-	A	T	T	G	C	G	G	C	C	T	T	C		C	T	T	A	C	C
amoA	Nitrosomonas sp. Is79A3	CP002876	C	G	T	A	C	G	T	T	T	G	G	T	G	G	A	C	A	C	A	C	C	A	C	A	G	T	G	-	A	T	T	G	C	G	G	C	C	T	T	C		C	T	T	A	C	C
amoA	Nitrosomonas sp. Is79A3	CP002876	C	G	T	A	C	G	T	T	T	G	G	T	G	G	A	C	A	C	A	C	C	A	C	A	G	T	G	-	A	T	T	G	C	G	G	C	C	T	T	C		C	T	T	A	C	C
amoA	Nitrosomonas sp. JL21	AF327919	C	G	T	A	C	C	T	T	T	G	G	T	G	G	T	C	A	T	A	C	G	A	C	G	G	T	A	-	A	T	T	G	C	A	G	C	G	T	T	C		C	T	T	A	C	C
amoA	Nitrosospira sp. Nsp17	AJ298717	C	G	A	A	C	C	T	T	T	G	G	C	G	G	T	C	A	C	A	C	C	A	C	C	G	T	C	-	A	T	T	G	C	C	G	C	A	T	T	C		C	C	T	G	C	C
amoA	Nitrosospira sp. Nsp17	AY123825	C	G	A	A	C	C	T	T	T	G	G	C	G	G	T	C	A	C	A	C	C	A	C	C	G	T	C	-	A	T	T	G	C	C	G	C	A	T	T	C		C	C	T	G	C	C
amoA	Nitrosomonas sp. Nm51	AJ298711	C	G	A	A	C	C	T	T	T	G	G	C	G	G	T	C	A	C	A	C	C	A	C	C	G	T	C	-	A	T	T	G	C	C	G	C	A	T	T	C		C	C	T	G	C	C
amoA	Nitrosospira sp. Nsp2	AJ298719	C	G	A	A	C	G	T	T	T	G	G	C	G	G	C	C	A	C	A	C	C	A	C	G	G	T	T	-	A	T	T	G	C	C	G	C	A	T	T	C		C	C	T	G	C	C
amoA	Nitrosospira sp. Nsp2	AY123822	C	G	A	A	C	G	T	T	T	G	G	C	G	G	C	C	A	C	A	G	C	C	G	C	G	T	T	-	A	T	T	G	C	C	G	C	A	T	T	C		C	C	T	G	C	C
amoA	Nitrosomonas communis Nm2	AJ298705	C	G	A	A	C	G	T	T	T	G	G	C	G	G	C	C	A	C	A	C	C	A	C	G	G	T	T	-	A	T	T	G	C	C	G	C	A	T	T	C		C	C	T	G	C	C
amoA	Nitrosospira sp. A16	AJ298688	C	G	A	A	C	T	T	T	T	G	G	A	G	G	C	C	A	C	A	C	C	A	C	C	G	T	C	-	A	T	T	G	C	S	G	C	A	T	T	C		C	C	T	G	C	C
amoA	Nitrosospira sp. L115	AY123817	C	G	A	A	C	T	T	T	T	G	G	A	G	G	C	C	A	C	A	C	C	A	C	C	G	T	C	-	A	T	T	G	C	C	G	C	A	T	T	C		C	C	T	G	C	C
amoA	Nitrosospira sp. AF	AJ298689	C	G	A	A	C	C	T	T	T	G	G	A	G	G	T	C	A	C	A	C	C	A	C	C	G	T	C	-	A	T	T	G	C	C	G	C	A	T	T	C		C	C	T	G	C	C
amoA	Nitrosospira sp. 24C	AJ298685	C	G	A	A	C	C	T	T	T	G	G	C	G	G	G	C	A	C	A	C	C	A	C	C	G	T	G	-	A	T	T	G	C	C	G	C	A	T	T	C		C	C	T	G	C	C
amoA	Nitrosospira tenuis Nv1	AJ298720	C	G	C	A	C	C	T	T	T	G	G	C	G	G	C	C	A	C	A	C	C	A	C	C	G	T	G	-	A	T	T	G	C	C	G	C	G	T	T	C		C	C	T	G	C	C
amoA	Nitrosovibrio tenuis Nv1	AY123824	C	G	C	A	C	C	T	T	T	G	G	C	G	G	C	C	A	C	A	C	C	A	C	C	G	T	G	-	A	T	T	G	C	C	G	C	G	T	T	C		C	C	T	G	C	C
amoA	Xanthomonas citri pv. mangiferaeindicae LMG 941	CAHO01000191	C	G	A	A	C	G	T	T	T	G	G	C	G	G	C	C	A	C	A	C	C	A	C	G	G	T	T	-	A	T	T	G	C	C	G	C	A	T	T	C		C	C	T	G	C	C
amoA	Xanthomonas citri pv. mangiferaeindicae LMG 941	CAHO01000192	C	G	A	A	C	G	T	T	T	G	G	C	G	G	C	C	A	C	A	C	T	A	C	G	G	T	C	-	A	T	T	G	C	C	G	C	A	T	T	C		C	C	T	G	C	C
amoA	Nitrosospira sp. Nsp1	AY123828	A	G	A	A	C	C	T	T	T	G	G	C	G	G	C	C	A	C	A	C	C	A	C	C	G	T	C	-	A	T	C	G	C	C	T	C	A	T	T	C		C	C	T	G	C	C
amoA	Nitrosospira sp. Nsp1	AJ298718	A	G	A	A	C	C	T	T	T	G	G	C	G	G	C	C	A	C	A	C	C	A	C	C	G	T	C	-	A	T	C	G	C	C	T	C	A	T	T	C		C	C	T	G	C	C
amoA	Nitrosospira sp. LT2MFa	AY189145	A	G	A	A	C	C	T	T	T	G	G	C	G	G	C	C	A	C	A	C	C	A	C	C	G	T	C	-	A	T	C	G	C	C	T	C	A	T	T	C		C	C	T	G	C	C
amoA	Nitrosospira sp. LT1FMf	AY189144	A	G	A	A	C	C	T	T	T	G	G	C	G	G	A	C	A	C	A	C	C	A	C	C	G	T	C	-	A	T	C	G	C	C	T	C	A	T	T	C		C	C	T	G	C	C
amoA	Nitrosospira sp. LT2Fb	AY189146	A	G	A	A	C	C	T	T	T	G	G	C	G	G	T	C	A	C	A	C	C	A	C	C	G	T	C	-	A	T	C	G	C	C	T	C	G	T	T	C		C	C	T	G	C	C
amoA	Nitrosospira sp. Nsp40	AY123840	C	G	G	A	C	C	T	T	T	G	G	C	G	G	C	C	A	C	A	C	C	A	C	C	G	T	C	-	A	T	C	G	C	C	T	C	G	T	T	C		C	C	T	G	C	C
amoA	Nitrosomonas sp. F5	AJ298692	A	G	A	A	C	C	T	T	T	G	G	C	G	G	C	C	A	C	A	C	C	A	C	C	G	T	C	-	A	T	C	G	C	C	T	C	A	T	T	C		C	C	T	G	C	C
amoA	Nitrosospira briensis C-57	Z97858	A	G	A	A	C	C	T	T	T	G	G	C	G	G	C	C	A	C	A	C	C	A	C	G	G	T	C	-	A	T	T	G	C	C	T	C	G	T	T	C		C	C	T	G	C	C
amoA	Nitrosospira briensis Nsp10	AY123821	A	G	A	A	C	C	T	T	T	G	G	C	G	G	C	C	A	C	A	C	C	A	C	G	G	T	C	-	A	T	T	G	C	C	T	C	G	T	T	C		C	C	T	G	C	C
amoA	Nitrosospira briensis Nsp10	AJ298715	A	G	A	A	C	C	T	T	T	G	G	C	G	G	C	C	A	C	A	C	C	A	C	G	G	T	C	-	A	T	T	G	C	C	T	C	G	T	T	C		C	C	T	G	C	C
amoA	Nitrosospira sp. Nsp62	AY123837	C	G	C	A	C	C	T	T	T	G	G	C	G	G	C	C	A	C	A	C	C	A	C	C	G	T	G	-	A	T	T	G	C	C	T	C	C	T	T	C		C	C	T	G	C	C
amoA	Nitrosospira sp. Nv6	Z97860	C	G	C	A	C	G	T	T	C	G	G	A	G	G	C	C	A	C	A	C	C	A	C	C	G	T	C	-	A	T	T	G	C	C	G	C	A	T	T	C		C	C	T	G	C	C
amoA	Nitrosospira sp. Nv6	AY123826	C	G	C	A	C	G	T	T	C	G	G	A	G	G	C	C	A	C	A	C	C	A	C	C	G	T	C	-	A	T	T	G	C	C	G	C	A	T	T	C		C	C	T	G	C	C
amoA	Nitrosospira sp. Nv6	AJ298721	C	G	C	A	C	G	T	T	C	G	G	A	G	G	C	C	A	C	A	C	C	A	C	C	G	T	C	-	A	T	T	G	C	C	G	C	A	T	T	C		C	C	T	G	C	C
amoA	Nitrosospira sp. 39-19	AJ298686	C	G	C	A	C	C	T	T	T	G	G	C	G	G	C	C	A	C	A	C	C	A	C	G	G	T	C	-	A	T	T	G	C	C	G	C	A	T	T	C		C	C	T	G	C	C
amoA	Nitrosospira sp. Nl5	AY123832	A	G	A	A	C	C	T	T	T	G	G	T	G	G	A	C	A	C	A	C	C	A	C	G	G	T	C	-	A	T	T	G	C	C	G	C	G	T	T	C		T	C	T	G	C	C
amoA	Nitrosospira sp. Nsp5	AY123834	C	G	C	A	C	C	T	T	T	G	G	T	G	G	C	C	A	C	A	C	C	A	C	C	G	T	G	-	A	T	T	G	C	G	G	C	C	T	T	C		C	C	T	G	C	C
amoA	Nitrosospira sp. Nsp12	AY123823	C	G	C	A	C	C	T	T	T	G	G	T	G	G	C	C	A	C	A	C	C	A	C	C	G	T	G	-	A	T	T	G	C	G	G	C	C	T	T	C		C	C	T	G	C	C
amoA	Nitrosospira sp. Nsp12	AJ298716	C	G	C	A	C	C	T	T	T	G	G	T	G	G	C	C	A	C	A	C	C	A	C	C	G	T	G	-	A	T	T	G	C	G	G	C	C	T	T	C		C	C	T	G	C	C
amoA	Nitrosospira sp. 40KI	AJ298687	C	G	C	A	C	C	T	T	T	G	G	T	G	G	C	C	A	C	A	C	C	A	C	C	G	T	G	-	A	T	T	G	C	G	G	C	C	T	T	C		C	C	T	G	C	C
amoA	Nitrosospira sp. III2	AJ298694	C	G	C	A	C	C	T	T	T	G	G	T	G	G	C	C	A	C	A	C	C	A	C	C	G	T	G	-	A	T	T	G	C	G	G	C	C	T	T	C		C	C	T	G	C	C
amoA	Nitrosospira sp. APG3	KC477403	C	G	C	A	C	C	T	T	C	G	G	T	G	G	C	C	A	C	A	C	C	A	C	C	G	T	G	-	A	T	T	G	C	G	G	C	C	T	T	C		C	C	T	G	C	C
amoA	Nitrosospira sp. CT2F	AY189143	C	G	C	A	C	C	T	T	T	G	G	C	G	G	C	C	A	C	A	C	C	A	C	C	G	T	C	-	A	T	C	G	C	G	G	C	C	T	T	C		C	C	T	G	C	C
amoA	Nitrosospira sp. Ka3	AY123827	C	G	C	A	C	C	T	T	T	G	G	G	G	G	C	C	A	C	A	C	C	A	C	C	G	T	C	-	A	T	C	G	C	G	G	C	C	T	T	C		C	C	T	G	C	C
amoA	Nitrosospira sp. Ka4	AJ298697	C	G	C	A	C	C	T	T	T	G	G	C	G	G	C	C	A	C	A	C	C	A	C	C	G	T	C	-	A	T	C	G	C	G	G	C	C	T	T	C		C	C	T	G	C	C
amoA	Nitrosospira sp. Ka3	AJ298696	C	G	C	A	C	C	T	T	T	G	G	C	G	G	C	C	A	C	A	C	C	A	C	C	G	T	C	-	A	T	C	G	C	G	G	C	C	T	T	C		C	C	T	G	C	C
amoA	Nitrosospira sp. Nsp58	AY123836	C	G	C	A	C	C	T	T	T	G	G	C	G	G	C	C	A	C	A	C	C	A	C	C	G	T	C	-	A	T	C	G	C	C	G	C	C	T	T	C		C	C	T	G	C	C
amoA	Nitrosospira sp. Nsp57	AY123835	C	G	T	A	C	C	T	T	T	G	G	C	G	G	C	C	A	C	A	C	C	A	C	C	G	T	C	-	A	T	T	G	C	C	G	C	A	T	T	C		T	C	T	G	C	C
amoA	Nitrosospira sp. O4	AJ298723	C	G	C	A	C	A	T	T	T	G	G	C	G	G	C	C	A	C	A	C	C	A	C	C	G	T	C	-	A	T	T	G	C	C	G	C	C	T	T	C		C	C	T	G	C	C
amoA	Nitrosospira sp. O13	AJ298722	C	G	C	A	C	A	T	T	T	G	G	C	G	G	C	C	A	C	A	C	C	A	C	C	G	T	C	-	A	T	T	G	C	C	G	C	C	T	T	C		C	C	T	G	C	C
amoA	Nitrosospira sp. L115	AJ298698	C	G	C	A	C	A	T	T	T	G	G	C	G	G	A	C	A	C	A	C	C	A	C	C	G	T	C	-	A	T	T	G	C	C	G	C	C	T	T	C		C	C	T	G	C	C
amoA	Nitrosospira sp. III7	AY123829	C	G	C	A	C	G	T	T	T	G	G	C	G	G	G	C	A	C	A	C	C	A	C	C	G	T	C	-	A	T	T	G	C	C	G	C	C	T	T	C		C	C	T	G	C	C
amoA	Nitrosospira sp. III7	AJ298695	C	G	C	A	C	A	T	T	T	G	G	C	G	G	A	C	A	C	A	C	C	A	C	C	G	T	C	-	A	T	T	G	C	C	G	C	C	T	T	C		C	C	T	G	C	C
amoA	Nitrosospira sp. B6	AJ298690	C	G	C	A	C	A	T	T	T	G	G	C	G	G	G	C	A	C	A	C	C	A	C	C	G	T	C	-	A	T	T	G	C	C	G	C	C	T	T	C		C	C	T	G	C	C
amoA	Nitrosospira sp. Nsp41	AY123833	C	G	C	A	C	C	T	T	T	G	G	C	G	G	C	C	A	C	A	C	C	A	C	C	G	T	C	-	A	T	T	G	C	C	G	C	C	T	T	C		C	C	T	G	C	C
amoA	Nitrosospira sp. Nl20	AJ298703	C	G	C	A	C	C	T	T	T	G	G	C	G	G	C	C	A	C	A	C	C	A	C	C	G	T	C	-	A	T	T	G	C	C	G	C	G	T	T	C		C	C	T	G	C	C
amoA	Nitrosomonas sp. Nm41	AJ298708	C	G	C	A	C	C	T	T	T	G	G	C	G	G	C	C	A	C	A	C	C	A	C	C	G	T	C	-	A	T	T	G	C	C	G	C	G	T	T	C		C	C	T	G	C	C
amoA	Nitrosococcus oceani	AJ298700	C	G	C	A	C	C	T	T	T	G	G	C	G	G	C	C	A	C	A	C	C	A	C	C	G	T	C	-	A	T	T	G	C	C	G	C	A	T	T	C		C	C	T	G	C	C
amoA	Nitrosospira sp. REGAU	AY635572	C	G	C	A	C	A	T	T	C	G	G	A	G	G	C	C	A	C	A	C	C	A	C	C	G	T	G	-	A	T	T	G	C	C	T	C	C	T	T	C		C	C	T	G	C	C
amoA	Nitrosospira sp. SJ02	DQ208945	C	G	A	A	C	C	T	T	T	G	G	C	G	G	C	C	A	C	A	C	C	A	C	G	G	T	C	-	A	T	T	G	C	C	G	C	A	T	T	C		C	C	T	G	C	C
amoA	Nitrosospira sp. PJA1	DQ228457	C	G	A	A	C	G	T	T	T	G	G	C	G	G	T	C	A	C	A	C	C	A	C	G	G	T	T	-	A	T	T	G	C	C	T	C	C	T	T	C		C	C	T	G	C	C
amoA	Nitrosospira sp. 9SS1	DQ228455	C	G	C	A	C	C	T	T	T	G	G	C	G	G	T	C	A	C	A	C	C	A	C	C	G	T	T	-	A	T	T	G	C	C	T	C	C	T	T	C		C	C	T	G	C	C
amoA	Nitrosospira sp. TCH716	DQ228459	C	G	A	A	C	C	T	T	T	G	G	C	G	G	T	C	A	C	A	C	C	A	C	G	G	T	T	-	A	T	T	G	C	C	G	C	A	T	T	C		C	C	T	G	C	C
amoA	Nitrosospira sp. TCH711	DQ228458	C	G	A	A	C	C	T	T	T	G	G	C	G	G	T	C	A	C	A	C	C	A	C	G	G	T	T	-	A	T	T	G	C	C	G	C	A	T	T	C		C	C	T	G	C	C
amoA	Nitrosovibrio sp. RY3C	DQ228466	C	G	A	A	C	C	T	T	T	G	G	C	G	G	T	C	A	C	A	C	C	A	C	G	G	T	T	-	A	T	T	G	C	C	G	C	A	T	T	C		C	C	T	G	C	C
amoA	Nitrosospira sp. KAN8	DQ228456	C	G	A	A	C	T	T	T	T	G	G	C	G	G	T	C	A	C	A	C	C	A	C	G	G	T	T	-	A	T	T	G	C	C	G	C	A	T	T	C		C	C	T	G	C	C
amoA	Nitrosospira sp. NIJS16	DQ228463	A	G	A	A	C	C	T	T	T	G	G	A	G	G	T	C	A	C	A	C	C	A	C	C	G	T	G	-	A	T	T	G	C	C	G	C	A	T	T	C		C	C	T	G	C	C
amoA	Nitrosospira sp. NIJS18	DQ228464	A	G	A	A	C	C	T	T	T	G	G	A	G	G	T	C	A	C	A	C	C	A	C	C	G	T	G	-	A	T	T	G	C	C	G	C	A	T	T	C		C	C	T	G	C	C
amoA	Nitrosospira sp. L13	AJ238542	C	G	C	A	C	C	T	T	T	G	G	C	G	G	T	C	A	C	A	C	C	A	C	C	G	T	T	-	A	T	C	G	C	C	T	C	C	T	T	C		C	C	T	G	C	C
amoA	Nitrosospira multiformis	AJ298702	C	G	C	A	C	C	T	T	T	G	G	C	G	G	T	C	A	C	A	C	C	A	C	C	G	T	T	-	A	T	C	G	C	C	T	C	C	T	T	C		C	C	T	G	C	C
amoA	Nitrosospira multiformis ATCC 25196	DQ228454	C	G	C	A	C	C	T	T	T	G	G	C	G	G	T	C	A	C	A	C	C	A	C	C	G	T	T	-	A	T	C	G	C	C	T	C	C	T	T	C		C	C	T	G	C	C
amoA	Nitrosospira multiformis ATCC 25196	U91603	C	G	C	A	C	C	T	T	T	G	G	C	G	G	T	C	A	C	A	C	C	A	C	C	G	T	T	-	A	T	C	G	C	C	T	C	C	T	T	C		C	C	T	G	C	C
amoA	Nitrosospira multiformis ATCC 25196	FNVK01000006	C	G	C	A	C	C	T	T	T	G	G	C	G	G	T	C	A	C	A	C	C	A	C	C	G	T	T	-	A	T	C	G	C	C	T	C	C	T	T	C		C	C	T	G	C	C
amoA	Nitrosospira multiformis ATCC 25196	U15733	C	G	C	A	C	C	T	T	T	G	G	C	G	G	T	C	A	C	A	C	C	A	C	C	G	T	T	-	A	T	C	G	C	C	T	C	C	T	T	C		C	C	T	G	C	C
amoA	Nitrosospira multiformis ATCC 25196	CP000103	C	G	C	A	C	C	T	T	T	G	G	C	G	G	T	C	A	C	A	C	C	A	C	C	G	T	T	-	A	T	C	G	C	C	T	C	C	T	T	C		C	C	T	G	C	C
amoA	Nitrosospira multiformis ATCC 25196	CP000103	C	G	C	A	C	C	T	T	T	G	G	C	G	G	T	C	A	C	A	C	C	A	C	C	G	T	T	-	A	T	C	G	C	C	T	C	C	T	T	C		C	C	T	G	C	C
amoA	Nitrosospira multiformis ATCC 25196	U89833	C	G	C	A	C	C	T	T	T	G	G	C	G	G	T	C	A	C	A	C	C	A	C	C	G	T	T	-	A	T	C	G	C	C	T	C	C	T	T	C		C	C	T	G	C	T
amoA	Nitrosospira multiformis ATCC 25196	CP000103	C	G	C	A	C	C	T	T	T	G	G	C	G	G	T	C	A	C	A	C	C	A	C	C	G	T	T	-	A	T	C	G	C	C	T	C	C	T	T	C		C	C	T	G	C	C
amoA	Nitrosolobus multiformis C-71	X90822	C	G	C	A	C	C	T	T	T	G	G	C	G	G	T	C	A	C	A	C	C	A	C	C	G	T	T	-	A	T	C	G	C	C	T	C	C	T	T	C		C	C	T	G	C	C
amoA	Nitrosospira multiformis strain Nl4	FNQL01000008	C	G	C	A	C	C	T	T	T	G	G	C	G	G	T	C	A	C	A	C	C	A	C	C	G	T	T	-	A	T	C	G	C	C	T	C	C	T	T	C		C	C	T	G	C	C
amoA	Nitrosospira sp. Np39-19	AF016002	C	G	C	A	C	C	T	T	T	G	G	C	G	G	C	C	A	C	A	C	C	A	C	G	G	T	C	-	A	T	T	G	C	C	G	C	A	T	T	C		C	C	T	G	C	C
amoA	Nitrosospira sp. Np39-19	AF042170	C	G	C	A	C	C	T	T	T	G	G	C	G	G	C	C	A	C	A	C	C	A	C	G	G	T	C	-	A	T	T	G	C	C	G	C	A	T	T	C		C	C	T	G	C	C
amoA	Nitrosospira sp. Np39-19	AF006692	C	G	C	A	C	C	T	T	T	G	G	C	G	G	C	C	A	C	A	C	C	A	C	G	G	T	C	-	A	T	T	G	C	C	G	C	A	T	T	C		C	C	T	G	C	C
amoA	Nitrosovibrio tenuis NV-12	U76552	C	G	C	A	C	G	T	T	T	G	G	A	G	G	C	C	A	C	A	C	C	A	C	C	G	T	C	-	A	T	T	G	C	C	G	C	A	T	T	C		C	C	T	G	C	C
amoA	Nitrosospira sp. TYM9	DQ228462	A	G	A	A	C	C	T	T	T	G	G	C	G	G	A	C	A	C	A	C	C	A	C	C	G	T	C	-	A	T	C	G	C	C	T	C	A	T	T	C		C	C	T	G	C	C
amoA	Nitrosospira sp. GS832	DQ228460	A	G	A	A	C	C	T	T	T	G	G	C	G	G	C	C	A	C	A	C	C	A	C	C	G	T	C	-	A	T	C	G	C	C	T	C	A	T	T	C		C	C	T	G	C	C
amoA	Nitrosospira sp. NRS527	DQ228461	A	G	A	A	C	C	T	T	T	G	G	C	G	G	C	C	A	C	A	C	C	A	C	C	G	T	C	-	A	T	C	G	C	C	T	C	A	T	T	C		C	C	T	G	C	C
amoA	Nitrosospira briensis C-128	U76553	A	G	A	A	C	C	T	T	T	G	G	C	G	G	G	C	A	C	A	C	C	A	C	C	G	T	C	-	A	T	C	G	C	C	T	C	A	T	T	C		C	C	T	G	C	C
amoA	Nitrosospira sp. EnI299	EF175100	A	G	A	A	C	C	T	T	T	G	G	C	G	G	C	C	A	C	A	C	C	A	C	C	G	T	C	-	A	T	C	G	C	C	T	C	A	T	T	C		C	C	T	G	C	C
amoA	Nitrosospira sp. En13	EF175097	C	G	A	A	C	T	T	T	T	G	G	C	G	G	G	C	A	C	A	C	C	A	C	C	G	T	G	-	A	T	T	G	C	C	G	C	G	T	T	C		C	C	T	G	C	C
amoA	Nitrosospira sp. Np22	U31655	C	G	A	A	C	T	T	T	T	G	G	C	G	G	G	C	A	C	A	C	C	A	C	C	G	T	G	-	A	T	T	G	C	C	-	-	-	-	-	-		C	C	T	G	C	C
amoA	Clone 305 (this study)	LC716098	C	G	C	A	C	C	T	T	T	G	G	G	G	G	C	C	A	C	A	C	C	A	C	C	G	T	C	-	A	T	T	G	C	C	-	-	-	-	-	-		C	C	T	G	C	C
amoA	Clone 354 (this study)	LC716099	C	G	C	A	C	C	T	T	T	G	G	G	G	G	C	C	A	C	A	C	C	A	C	C	G	T	C	-	A	T	T	G	C	C	-	-	-	-	-	-		T	C	T	G	C	C
amoA	Clone 313 (this study)	LC716100	C	G	A	A	C	C	T	T	T	G	G	C	G	G	G	C	A	C	A	C	C	A	C	C	G	T	A	-	A	T	T	G	C	C	-	-	-	-	-	-		C	C	T	T	C	C
amoA	Clone 343 (this study)	LC716101	C	G	A	A	C	C	T	T	T	G	G	C	G	G	G	C	A	C	A	C	C	A	C	C	G	T	A	-	A	T	T	G	C	C	-	-	-	-	-	-		C	C	T	T	C	C
amoA	Clone 306 (this study)	LC716102	C	G	A	A	C	C	T	T	T	G	G	C	G	G	G	C	A	C	A	C	C	A	C	C	G	T	A	-	A	T	T	G	C	C	-	-	-	-	-	-		C	C	T	T	C	C
amoA	Nitrosolobus multiformis Nm24C	AF042171	C	G	A	A	C	C	T	T	T	G	G	C	G	G	G	C	A	C	A	C	C	A	C	C	G	T	G	-	A	T	T	G	C	C	G	C	A	T	T	C		C	C	T	G	C	C
amoA	Clone 308 (this study)	LC716103	C	G	C	A	C	C	T	T	T	G	G	C	G	G	A	C	A	C	A	C	C	A	C	C	G	T	C	-	A	T	C	G	C	G	-	-	-	-	-	-		C	C	T	G	C	C
amoA	Clone 330 (this study)	LC716104	C	G	C	A	C	C	T	T	T	G	G	C	G	G	C	C	A	C	A	C	C	A	C	C	G	T	C	-	A	T	C	G	C	G	-	-	-	-	-	-		C	C	T	G	C	C
amoA	Nitrosospira sp. AHB1	X90821	C	G	C	A	C	A	T	T	T	G	G	C	G	G	C	C	A	C	A	C	C	A	C	C	G	T	C	-	A	T	T	G	C	C	G	C	C	T	T	C		C	C	T	G	C	C
amoA	Nitrosospira sp. NpAV	JXQM01000023	C	G	C	A	C	C	T	T	T	G	G	T	G	G	T	C	A	C	A	C	C	A	C	G	G	T	G	-	A	T	T	G	C	G	G	C	C	T	T	C		C	C	T	G	C	C
amoA	Nitrosospira sp. NpAV	AF016003	C	G	C	A	C	C	T	T	T	G	G	T	G	G	T	C	A	C	A	C	C	A	C	G	G	T	G	-	A	T	T	G	C	G	G	C	C	T	T	C		C	C	T	G	C	C
amoA	Nitrosospira sp. NpAV	U92432	C	G	C	A	C	C	T	T	T	G	G	T	G	G	T	C	A	C	A	C	C	A	C	G	G	T	G	-	A	T	T	G	C	G	G	C	C	T	T	C		C	C	T	G	C	C
amoA	Nitrosospira sp. NpAV	AF032438	C	G	C	A	C	C	T	T	C	G	G	T	G	G	T	C	A	C	A	C	C	A	C	G	G	T	G	-	A	T	T	G	C	G	G	C	C	T	T	C		C	C	T	G	C	C
amoA	Nitrosospira sp. Wyke8	EF175099	C	G	A	A	C	C	T	T	T	G	G	C	G	G	G	C	A	C	A	C	T	A	C	G	G	T	C	-	A	T	T	G	C	C	G	C	A	T	T	C		C	C	T	G	C	C
amoA	Nitrosospira sp. Wyke2	EF175098	C	G	C	A	C	C	T	T	T	G	G	T	G	G	C	C	A	C	A	C	C	A	C	C	G	T	G	-	A	T	T	G	C	G	G	C	C	T	T	C		C	C	T	G	C	C
amoA	Nitrosovibrio sp. FJI82	DQ228465	C	G	T	A	C	C	T	T	C	G	G	T	G	G	C	C	A	C	A	C	C	A	C	C	G	T	G	-	A	T	C	G	C	C	T	C	G	T	T	C		C	C	T	G	C	C
unknown	Crenothrix polyspora clone Cp-pmoA-3	DQ295901	C	G	C	A	C	A	T	T	C	G	G	C	G	G	T	C	A	C	A	G	C	A	C	C	A	T	G	-	A	T	C	T	C	C	G	C	G	T	T	C		T	A	C	G	C	C
unknown	Crenothrix polyspora clone Cp-pmoA-2	DQ295900	C	G	C	A	C	A	T	T	C	G	G	C	G	G	T	C	A	C	A	G	C	A	C	C	A	T	G	-	A	T	C	T	C	C	G	C	G	T	T	C		T	A	C	G	C	C
unknown	Crenothrix polyspora clone Cp-pmoA-1	DQ295899	C	G	C	A	C	A	T	T	C	G	G	C	G	G	T	C	A	C	A	G	C	A	C	C	A	T	G	-	A	T	C	T	C	C	G	C	C	T	T	C		T	A	C	G	C	C
unknown	Crenothrix polyspora clone Cp-pmoA-11	DQ295902	C	G	C	A	C	A	T	T	C	G	G	T	G	G	T	C	A	C	A	G	C	A	C	G	A	T	G	-	A	T	C	T	C	C	G	C	C	T	T	C		T	A	C	G	C	C
unknown	Crenothrix polyspora clone Cp-pmoA-12	DQ295903	C	G	C	A	C	A	T	T	C	G	G	T	G	G	T	C	A	C	A	G	C	A	C	G	A	T	G	-	A	T	C	T	C	C	G	C	C	T	T	C		T	A	C	G	C	C
unknown	Crenothrix polyspora clone Cp-pmoA-13	DQ295904	C	G	C	A	C	A	T	T	C	G	G	T	G	G	T	C	A	C	A	G	C	A	C	G	A	T	G	-	A	T	C	T	C	C	G	C	C	T	T	C		T	A	C	G	C	C
unknown	Methanotroph K2-14	AF547177	C	G	C	A	C	G	T	T	T	G	G	C	G	G	A	C	A	C	A	C	C	G	T	C	T	G	G	G	A	T	N	N	N	C	G	C	C	T	T	C		G	C	A	G	C	C
unknown	AF547180	AF547180	C	G	C	A	C	G	T	T	T	G	G	C	G	G	A	C	A	C	A	C	C	G	T	C	T	G	G	N	N	N	T	C	C	-	G	C	C	T	T	C		G	C	A	G	C	C
unknown	Clone 287 (this study)	LC716105	C	G	T	A	C	G	T	T	C	G	G	C	G	G	G	C	A	C	A	C	T	G	T	T	T	G	G	-	A	T	C	T	C	A	-	-	-	-	-	-		C	C	A	A	C	C
unknown	Clone 329 (this study)	LC716106	C	G	T	A	C	G	T	T	C	G	G	C	G	G	G	C	A	C	A	C	T	G	T	T	T	G	G	-	A	T	C	T	C	A	-	-	-	-	-	-		C	C	A	A	C	C
unknown	Methanotroph K3-16	AF547178	C	G	T	A	C	A	T	T	T	G	G	C	G	G	C	C	A	C	A	C	C	G	T	C	T	G	G	G	A	T	T	T	C	C	G	C	G	T	T	C		C	C	A	A	C	C
unknown	Clone 318 (this study)	LC716107	C	G	T	A	C	A	T	T	C	G	G	T	G	G	T	C	A	C	A	C	C	G	T	C	T	G	G	-	A	T	C	T	C	G	-	-	-	-	-	-		T	C	A	A	C	C
unknown	Clone 359 (this study)	LC716108	C	G	T	A	C	A	T	T	C	G	G	T	G	G	T	C	A	C	A	C	C	G	T	C	T	G	G	-	A	T	C	T	C	G	-	-	-	-	-	-		T	C	A	A	C	C
[truncated: 74 more columns]
